# Supplementary material for: Analyzing Engagement in a Web-Based Intervention Platform Through Visualizing Log-Data
Source: J Med Internet Res. 2014 Nov 13;16(11):e252. doi: 10.2196/jmir.3575 (PMC4260085; doi:10.2196/jmir.3575)
Supplement: Supplementary file 1 [file jmir_v16i11e252_app1.zip]

Archive with 74 entries (61 files):
- Submission_files/graph_days_stripe/
- Submission_files/graph_days_stripe/constants.pde
- Submission_files/graph_days_stripe/data/
- Submission_files/graph_days_stripe/data/ArialMT-18.vlw
- Submission_files/graph_days_stripe/data/ArialMT-28.vlw
- Submission_files/graph_days_stripe/data/sessions.csv
- Submission_files/graph_days_stripe/data/Tahoma-28.vlw
- Submission_files/graph_days_stripe/graph_days_stripe.pde
- Submission_files/graph_days_stripe/output0.pdf
- Submission_files/graph_days_stripe/output1.pdf
- Submission_files/graph_days_stripe/output2.pdf
- Submission_files/graph_days_stripe/sketch.properties
- Submission_files/graph_days_stripe/user.pde
- Submission_files/graph_days_stripe/User_Interface.pde
- Submission_files/graph_navigation/
- Submission_files/graph_navigation/constants.pde
- Submission_files/graph_navigation/data/
- Submission_files/graph_navigation/data/ArialMT-18.vlw
- Submission_files/graph_navigation/data/scale.csv
- Submission_files/graph_navigation/data/sessions.csv
- Submission_files/graph_navigation/graph_navigation.pde
- Submission_files/graph_navigation/point.pde
- Submission_files/graph_navigation/scale.pde
- Submission_files/graph_navigation/session.pde
- Submission_files/graph_navigation/sketch.properties
- Submission_files/graph_navigation/User.pde
- Submission_files/graph_navigation/UserInterface.pde
- Submission_files/graph_next_action/
- Submission_files/graph_next_action/constants.pde
- Submission_files/graph_next_action/data/
- Submission_files/graph_next_action/data/scale.csv
- Submission_files/graph_next_action/data/sessions.csv
- Submission_files/graph_next_action/Gradient.pde
- Submission_files/graph_next_action/graph_next_action.pde
- Submission_files/graph_next_action/Label.pde
- Submission_files/graph_next_action/output.pdf
- Submission_files/graph_next_action/scale.pde
- Submission_files/graph_next_action/session.pde
- Submission_files/graph_next_action/sketch.properties
- Submission_files/graph_next_action/web-export/
- Submission_files/graph_next_action/web-export/finish_point.pde
- Submission_files/graph_next_action/web-export/index.html
- Submission_files/graph_next_action/web-export/processing.js
- Submission_files/graph_start_finish/
- Submission_files/graph_start_finish/constants.pde
- Submission_files/graph_start_finish/data/
- Submission_files/graph_start_finish/data/firstlast.csv
- Submission_files/graph_start_finish/data/scale.csv
- Submission_files/graph_start_finish/datapoint.pde
- Submission_files/graph_start_finish/graph_start_finish.pde
- Submission_files/graph_start_finish/scale.pde
- Submission_files/graph_start_finish/sketch.properties
- Submission_files/graph_start_finish/userInterface.pde
- Submission_files/graph_start_finish/web-export/
- Submission_files/graph_start_finish/web-export/finish_point.pde
- Submission_files/graph_start_finish/web-export/index.html
- Submission_files/graph_start_finish/web-export/processing.js
- Submission_files/License.txt
- Submission_files/process_data/
- Submission_files/process_data/constants.pde
- Submission_files/process_data/data/
- Submission_files/process_data/data/key.csv
- Submission_files/process_data/data/points.csv
- Submission_files/process_data/firstlast.csv
- Submission_files/process_data/key.pde
- Submission_files/process_data/process_data.pde
- Submission_files/process_data/row.pde
- Submission_files/process_data/scale.csv
- Submission_files/process_data/session.pde
- Submission_files/process_data/sessions.csv
- Submission_files/README.txt
- Submission_files/Test Data/
- Submission_files/Test Data/key.csv
- Submission_files/Test Data/points.csv
