# Supplementary material for: Analyzing Engagement in a Web-Based Intervention Platform Through Visualizing Log-Data
Source: J Med Internet Res. 2014 Nov 13;16(11):e252. doi: 10.2196/jmir.3575 (PMC4260085; doi:10.2196/jmir.3575)
Supplement: Supplementary file 1 [file jmir_v16i11e252_app1.zip › Submission_files/graph_days_stripe/constants.pde]

static final int BARHEIGHT = 47
static final int BARWIDTH=3
static final int LEFTGRAPH = 60
static final int TOPGRAPH = 50
static final int SCREENX = 1024
static final int SCREENY =980
static final int XMARGIN=20
static final int GRAPHWIDTH = 950
static final int YMARGIN = 50
static final int COLUMN_USER = 0
static final int COLUMN_TIME=1
static final int NUM_COLUMNS = 6
static final int BUTTONWIDTH = 140
static final int BUTTONHEIGHT=20
static final int XGAP=5
static final int NUM_USERS = 12
static final int EVENT_NEXT = 2
static final int EVENT_PREVIOUS = 1
static final int EVENT_PDF = 3
static final int EVENT_EXIT=0
