# Supplementary material for: Analyzing Engagement in a Web-Based Intervention Platform Through Visualizing Log-Data
Source: J Med Internet Res. 2014 Nov 13;16(11):e252. doi: 10.2196/jmir.3575 (PMC4260085; doi:10.2196/jmir.3575)
Supplement: Supplementary file 1 [file jmir_v16i11e252_app1.zip › Submission_files/graph_days_stripe/data/sessions.csv]

3	29/01/2011 13:22	http://url1	1	1	1
3	29/01/2011 13:22	http://url1	1	1	1
3	29/01/2011 13:23	http://url2	2	1.1	1
3	29/01/2011 13:23	http://url2	2	1.1	1
3	29/01/2011 13:23	http://url3	3	1.2	1
3	29/01/2011 13:25	http://url3	3	1.2	1
3	29/01/2011 13:25	http://urlapp1	29	App1?	1
3	29/01/2011 13:26	http://url4	4	1.3	1
3	29/01/2011 13:29	http://url4	4	1.3	1
3	29/01/2011 13:30	http://url5	5	1.4	1
3	29/01/2011 13:30	http://url5	5	1.4	1
3	29/01/2011 13:32	http://url6	6	1.5	1
3	29/01/2011 13:32	http://url6	6	1.5	1
3	29/01/2011 13:32	http://urlapp1	29	App1?	1
3	29/01/2011 13:33	http://url7	7	1.6	1
3	29/01/2011 13:33	http://url7	7	1.6	1
3	29/01/2011 13:35	http://url8	8	2	1
3	29/01/2011 13:41	http://url8	8	2	1
3	29/01/2011 13:43	http://url9	9	2.1	1
3	29/01/2011 13:43	http://url9	9	2.1	1
3	29/01/2011 13:44	http://urlapp2	30	App2?	1
3	29/01/2011 13:45	http://url10	10	2.2	1
3	29/01/2011 13:45	http://url10	10	2.2	1
3	29/01/2011 13:45	http://url11	11	2.3	1
3	29/01/2011 13:46	http://url11	11	2.3	1
3	29/01/2011 13:51	http://url12	12	2.4	1
3	29/01/2011 13:53	http://url12	12	2.4	1
3	29/01/2011 13:53	http://urlapp2	30	App2?	1
3	29/01/2011 13:53	http://url13	13	2.5	1
3	29/01/2011 13:55	http://url13	13	2.5	1
3	29/01/2011 13:55	http://url14	14	2.6	1
3	29/01/2011 13:55	http://url14	14	2.6	1
3	29/01/2011 13:56	http://url15	15	3	1
3	29/01/2011 13:56	http://url15	15	3	1
3	29/01/2011 13:56	http://urlapp1	29	App1?	1
3	29/01/2011 13:56	http://url16	16	3.1	1
3	29/01/2011 13:57	http://url16	16	3.1	1
3	29/01/2011 13:57	http://url17	17	3.2	1
3	29/01/2011 13:57	http://url17	17	3.2	1
3	29/01/2011 13:58	http://url18	18	3.3	1
3	29/01/2011 13:58	http://url18	18	3.3	1
3	29/01/2011 14:01	http://url19	19	3.4	1
3	29/01/2011 14:03	http://url19	19	3.4	1
3	29/01/2011 14:04	http://urlapp1	29	App1?	1
3	29/01/2011 14:04	http://url20	20	3.5	1
3	29/01/2011 14:04	http://url20	20	3.5	1
3	29/01/2011 14:04	http://url21	21	3.6	1
3	29/01/2011 14:04	http://url21	21	3.6	1
3	29/01/2011 14:04	http://url22	22	4	1
3	29/01/2011 14:05	http://url22	22	4	1
3	29/01/2011 14:05	http://url23	23	4.1	1
3	29/01/2011 14:05	http://url23	23	4.1	1
3	29/01/2011 14:05	http://urlapp2	30	App2?	1
3	29/01/2011 14:05	http://url24	24	4.2	1
3	29/01/2011 14:05	http://url24	24	4.2	1
3	29/01/2011 14:06	http://url25	25	4.3	1
3	29/01/2011 14:08	http://url25	25	4.3	1
3	29/01/2011 14:09	http://url26	26	4.4	1
3	29/01/2011 14:09	http://url26	26	4.4	1
3	29/01/2011 14:10	http://url27	27	4.5	1
3	29/01/2011 14:11	http://urlapp2	30	App2?	1
3	29/01/2011 14:11	http://url27	27	4.5	1
3	31/01/2011 00:12	http://url8	8	2	2
3	31/01/2011 21:41	http://url8	8	2	3
3	31/01/2011 21:53	http://url9	9	2.1	3
3	31/01/2011 21:54	http://url9	9	2.1	3
3	31/01/2011 21:54	http://urlapp2	30	App2?	3
3	31/01/2011 21:55	http://url10	10	2.2	3
3	31/01/2011 21:56	http://url10	10	2.2	3
3	31/01/2011 21:56	http://url11	11	2.3	3
3	31/01/2011 21:57	http://url11	11	2.3	3
3	31/01/2011 21:58	http://url12	12	2.4	3
3	31/01/2011 21:58	http://url12	12	2.4	3
3	01/02/2011 11:49	http://urlapp2	30	App2?	4
3	04/02/2011 10:56	http://urlapp2	30	App2?	5
3	06/02/2011 19:03	http://urlapp1	29	App1?	6
3	06/02/2011 19:03	http://url15	15	3	6
3	06/02/2011 19:03	http://url16	16	3.1	6
3	06/02/2011 19:03	http://url17	17	3.2	6
3	06/02/2011 19:03	http://url18	18	3.3	6
3	06/02/2011 19:03	http://url19	19	3.4	6
3	06/02/2011 19:04	http://url20	20	3.5	6
3	06/02/2011 19:04	http://url21	21	3.6	6
3	06/02/2011 19:04	http://urlapp1	29	App1?	6
3	07/02/2011 14:17	http://url22	22	4	7
3	07/02/2011 14:19	http://url22	22	4	7
3	07/02/2011 14:19	http://url23	23	4.1	7
3	07/02/2011 14:26	http://url23	23	4.1	7
3	07/02/2011 14:26	http://urlapp2	30	App2?	7
3	07/02/2011 14:32	http://url24	24	4.2	7
3	07/02/2011 14:36	http://url24	24	4.2	7
3	07/02/2011 14:44	http://url25	25	4.3	7
3	07/02/2011 14:47	http://url25	25	4.3	7
3	07/02/2011 14:47	http://url26	26	4.4	7
3	07/02/2011 14:48	http://url26	26	4.4	7
3	07/02/2011 14:52	http://url27	27	4.5	7
3	07/02/2011 14:52	http://urlapp2	30	App2?	7
3	07/02/2011 14:52	http://url27	27	4.5	7
3	07/02/2011 14:52	http://url22	22	4	7
3	07/02/2011 14:52	http://url22	22	4	7
3	07/02/2011 14:52	http://url23	23	4.1	7
3	07/02/2011 14:52	http://url23	23	4.1	7
3	07/02/2011 14:52	http://urlapp2	30	App2?	7
3	07/02/2011 14:52	http://url24	24	4.2	7
3	07/02/2011 14:52	http://url24	24	4.2	7
3	07/02/2011 14:52	http://url25	25	4.3	7
3	07/02/2011 14:55	http://url25	25	4.3	7
3	07/02/2011 14:58	http://url26	26	4.4	7
3	07/02/2011 14:58	http://url26	26	4.4	7
3	07/02/2011 15:01	http://url27	27	4.5	7
3	07/02/2011 15:01	http://urlapp2	30	App2?	7
3	07/02/2011 15:03	http://url27	27	4.5	7
3	07/02/2011 15:03	http://url22	22	4	7
3	07/02/2011 15:05	http://url22	22	4	7
3	07/02/2011 15:06	http://url23	23	4.1	7
3	07/02/2011 15:07	http://url23	23	4.1	7
3	07/02/2011 15:08	http://urlapp2	30	App2?	7
3	07/02/2011 15:08	http://url24	24	4.2	7
3	07/02/2011 15:09	http://url24	24	4.2	7
3	07/02/2011 15:10	http://url25	25	4.3	7
3	07/02/2011 15:10	http://url25	25	4.3	7
3	07/02/2011 15:11	http://url26	26	4.4	7
3	07/02/2011 15:11	http://url26	26	4.4	7
3	07/02/2011 15:13	http://url27	27	4.5	7
3	07/02/2011 15:13	http://urlapp2	30	App2?	7
3	07/02/2011 15:15	http://url27	27	4.5	7
3	08/02/2011 10:49	http://url1	1	1	8
3	08/02/2011 10:59	http://url1	1	1	8
3	08/02/2011 10:59	http://url2	2	1.1	8
3	08/02/2011 10:59	http://url2	2	1.1	8
3	08/02/2011 10:59	http://url3	3	1.2	8
3	08/02/2011 10:59	http://url3	3	1.2	8
3	08/02/2011 10:59	http://urlapp1	29	App1?	8
3	08/02/2011 10:59	http://url4	4	1.3	8
3	08/02/2011 10:59	http://url4	4	1.3	8
3	08/02/2011 10:59	http://url5	5	1.4	8
3	08/02/2011 10:59	http://url5	5	1.4	8
3	08/02/2011 11:01	http://url6	6	1.5	8
3	08/02/2011 11:01	http://url6	6	1.5	8
3	08/02/2011 11:01	http://urlapp1	29	App1?	8
3	08/02/2011 11:01	http://url7	7	1.6	8
3	08/02/2011 11:01	http://url7	7	1.6	8
3	08/02/2011 11:01	http://url8	8	2	8
3	08/02/2011 11:01	http://url8	8	2	8
3	08/02/2011 11:01	http://url9	9	2.1	8
3	08/02/2011 11:01	http://url9	9	2.1	8
3	08/02/2011 11:01	http://urlapp2	30	App2?	8
3	08/02/2011 11:01	http://url10	10	2.2	8
3	08/02/2011 11:01	http://url10	10	2.2	8
3	08/02/2011 11:07	http://url11	11	2.3	8
3	08/02/2011 11:07	http://url11	11	2.3	8
3	08/02/2011 11:07	http://urlapp2	30	App2?	8
3	08/02/2011 11:07	http://urlapp2	30	App2?	8
3	08/02/2011 11:09	http://urlapp2	30	App2?	8
3	08/02/2011 11:10	http://urlapp2	30	App2?	8
3	08/02/2011 11:10	http://urlapp2	30	App2?	8
3	11/02/2011 13:05	http://urlapp1	29	App1?	9
3	11/02/2011 13:05	http://urlapp1	29	App1?	9
3	11/02/2011 13:10	http://urlapp1	29	App1?	9
3	14/02/2011 20:22	http://urlapp2	30	App2?	10
3	14/02/2011 20:27	http://urlapp2	30	App2?	10
3	14/02/2011 20:27	http://urlapp2	30	App2?	10
3	14/02/2011 20:27	http://urlapp2	30	App2?	10
3	16/02/2011 18:36	http://url1	1	1	11
3	16/02/2011 18:37	http://url1	1	1	11
3	16/02/2011 18:39	http://url2	2	1.1	11
3	16/02/2011 18:40	http://url2	2	1.1	11
3	16/02/2011 18:40	http://url3	3	1.2	11
3	16/02/2011 18:40	http://url3	3	1.2	11
3	16/02/2011 18:42	http://urlapp1	29	App1?	11
3	16/02/2011 18:42	http://url4	4	1.3	11
3	16/02/2011 18:45	http://url4	4	1.3	11
3	16/02/2011 18:45	http://url5	5	1.4	11
3	16/02/2011 18:45	http://url5	5	1.4	11
3	16/02/2011 18:45	http://url6	6	1.5	11
3	16/02/2011 18:47	http://url6	6	1.5	11
3	16/02/2011 18:48	http://urlapp1	29	App1?	11
3	16/02/2011 18:49	http://url7	7	1.6	11
3	16/02/2011 18:50	http://url7	7	1.6	11
3	16/02/2011 18:50	http://url8	8	2	11
3	16/02/2011 18:51	http://url8	8	2	11
3	16/02/2011 18:52	http://url9	9	2.1	11
3	16/02/2011 18:52	http://url9	9	2.1	11
3	16/02/2011 18:52	http://urlapp2	30	App2?	11
3	16/02/2011 18:53	http://url10	10	2.2	11
3	16/02/2011 18:53	http://url10	10	2.2	11
3	16/02/2011 18:53	http://url11	11	2.3	11
3	16/02/2011 18:53	http://url11	11	2.3	11
3	16/02/2011 18:53	http://url12	12	2.4	11
3	16/02/2011 18:53	http://url12	12	2.4	11
3	16/02/2011 18:53	http://urlapp2	30	App2?	11
3	16/02/2011 18:53	http://url13	13	2.5	11
3	16/02/2011 18:53	http://url13	13	2.5	11
3	16/02/2011 18:53	http://url14	14	2.6	11
3	16/02/2011 18:53	http://url14	14	2.6	11
3	16/02/2011 18:53	http://url15	15	3	11
3	16/02/2011 19:01	http://url15	15	3	11
3	16/02/2011 19:01	http://urlapp1	29	App1?	11
3	16/02/2011 19:01	http://url16	16	3.1	11
3	16/02/2011 19:01	http://url16	16	3.1	11
3	16/02/2011 19:01	http://url17	17	3.2	11
3	16/02/2011 19:01	http://url17	17	3.2	11
3	16/02/2011 19:02	http://url18	18	3.3	11
3	16/02/2011 19:03	http://url18	18	3.3	11
3	16/02/2011 19:03	http://url19	19	3.4	11
3	16/02/2011 19:03	http://url19	19	3.4	11
3	16/02/2011 19:03	http://urlapp1	29	App1?	11
3	16/02/2011 19:03	http://url20	20	3.5	11
3	18/02/2011 14:03	http://url20	20	3.5	12
3	18/02/2011 14:03	http://url21	21	3.6	12
3	25/02/2011 10:39	http://urlapp1	29	App1?	13
3	25/02/2011 10:40	http://url16	16	3.1	13
3	25/02/2011 10:40	http://url16	16	3.1	13
3	25/02/2011 10:40	http://url16	16	3.1	13
3	25/02/2011 10:40	http://url17	17	3.2	13
3	25/02/2011 10:41	http://url17	17	3.2	13
3	25/02/2011 10:41	http://url17	17	3.2	13
3	25/02/2011 10:41	http://url18	18	3.3	13
3	25/02/2011 10:41	http://url18	18	3.3	13
3	25/02/2011 10:41	http://urlapp1	29	App1?	13
3	25/02/2011 10:41	http://url18	18	3.3	13
3	25/02/2011 10:41	http://url19	19	3.4	13
3	25/02/2011 10:41	http://url19	19	3.4	13
3	25/02/2011 10:41	http://url19	19	3.4	13
3	25/02/2011 10:42	http://urlapp1	29	App1?	13
3	25/02/2011 10:42	http://urlapp1	29	App1?	13
3	25/02/2011 10:42	http://urlapp1	29	App1?	13
3	25/02/2011 10:42	http://url20	20	3.5	13
3	25/02/2011 10:42	http://url20	20	3.5	13
3	25/02/2011 10:42	http://url18	18	3.3	13
3	25/02/2011 10:43	http://url18	18	3.3	13
3	25/02/2011 10:52	http://url19	19	3.4	13
3	25/02/2011 10:52	http://url19	19	3.4	13
3	25/02/2011 10:53	http://urlapp1	29	App1?	13
3	25/02/2011 10:58	http://url20	20	3.5	13
3	25/02/2011 10:58	http://url20	20	3.5	13
3	25/02/2011 10:58	http://url20	20	3.5	13
3	25/02/2011 10:59	http://url21	21	3.6	13
3	25/02/2011 10:59	http://url21	21	3.6	13
3	25/02/2011 16:15	http://url21	21	3.6	14
3	25/02/2011 16:15	http://url21	21	3.6	14
3	06/03/2011 20:22	http://urlapp1	29	App1?	15
3	06/03/2011 20:22	http://urlapp1	29	App1?	15
3	10/03/2011 22:27	http://url1	1	1	16
3	10/03/2011 22:29	http://url1	1	1	16
3	10/03/2011 22:47	http://url2	2	1.1	16
3	10/03/2011 22:49	http://url2	2	1.1	16
3	10/03/2011 22:49	http://url3	3	1.2	16
3	10/03/2011 22:49	http://url3	3	1.2	16
3	10/03/2011 22:51	http://urlapp1	29	App1?	16
3	10/03/2011 22:52	http://url4	4	1.3	16
3	10/03/2011 22:53	http://url4	4	1.3	16
3	10/03/2011 22:53	http://url5	5	1.4	16
3	10/03/2011 22:53	http://url5	5	1.4	16
3	10/03/2011 22:53	http://url6	6	1.5	16
3	10/03/2011 22:55	http://url6	6	1.5	16
3	10/03/2011 22:55	http://urlapp1	29	App1?	16
3	10/03/2011 22:56	http://url7	7	1.6	16
3	10/03/2011 22:57	http://url7	7	1.6	16
3	10/03/2011 22:57	http://url8	8	2	16
3	10/03/2011 22:57	http://url8	8	2	16
3	10/03/2011 22:57	http://url9	9	2.1	16
3	10/03/2011 22:57	http://url9	9	2.1	16
3	10/03/2011 22:57	http://urlapp2	30	App2?	16
3	10/03/2011 22:57	http://url10	10	2.2	16
3	10/03/2011 22:57	http://url10	10	2.2	16
3	10/03/2011 22:58	http://url11	11	2.3	16
3	10/03/2011 22:58	http://url11	11	2.3	16
3	10/03/2011 22:59	http://url12	12	2.4	16
3	10/03/2011 22:59	http://url12	12	2.4	16
3	10/03/2011 23:00	http://urlapp2	30	App2?	16
3	10/03/2011 23:02	http://url13	13	2.5	16
3	10/03/2011 23:08	http://url13	13	2.5	16
3	10/03/2011 23:08	http://url14	14	2.6	16
3	11/03/2011 11:53	http://url14	14	2.6	17
3	11/03/2011 11:53	http://url15	15	3	17
3	17/03/2011 20:39	http://url15	15	3	18
3	17/03/2011 20:40	http://urlapp1	29	App1?	18
3	17/03/2011 20:40	http://url16	16	3.1	18
3	17/03/2011 20:41	http://url16	16	3.1	18
3	17/03/2011 20:41	http://url17	17	3.2	18
3	17/03/2011 20:41	http://url17	17	3.2	18
3	17/03/2011 20:42	http://url18	18	3.3	18
3	17/03/2011 20:42	http://url18	18	3.3	18
3	17/03/2011 20:42	http://url19	19	3.4	18
3	17/03/2011 20:42	http://url19	19	3.4	18
3	17/03/2011 20:43	http://urlapp1	29	App1?	18
3	17/03/2011 20:43	http://url20	20	3.5	18
3	17/03/2011 20:43	http://url20	20	3.5	18
3	17/03/2011 20:44	http://url21	21	3.6	18
3	17/03/2011 20:44	http://url21	21	3.6	18
3	17/03/2011 20:44	http://url22	22	4	18
3	17/03/2011 20:44	http://url22	22	4	18
3	17/03/2011 20:44	http://url23	23	4.1	18
3	17/03/2011 20:44	http://url23	23	4.1	18
3	17/03/2011 20:44	http://urlapp2	30	App2?	18
3	17/03/2011 20:44	http://url24	24	4.2	18
3	17/03/2011 20:44	http://url24	24	4.2	18
3	17/03/2011 20:45	http://url25	25	4.3	18
3	17/03/2011 20:45	http://url25	25	4.3	18
3	17/03/2011 20:46	http://url26	26	4.4	18
3	17/03/2011 20:48	http://url26	26	4.4	18
3	17/03/2011 20:48	http://url27	27	4.5	18
3	17/03/2011 20:52	http://urlapp2	30	App2?	18
3	17/03/2011 20:58	http://url27	27	4.5	18
3	17/03/2011 21:03	http://url8	8	2	18
3	17/03/2011 21:03	http://url8	8	2	18
3	18/03/2011 11:40	http://url9	9	2.1	19
3	18/03/2011 11:46	http://url9	9	2.1	19
3	18/03/2011 11:46	http://urlapp2	30	App2?	19
3	18/03/2011 11:55	http://url10	10	2.2	19
3	18/03/2011 11:55	http://url10	10	2.2	19
3	18/03/2011 12:03	http://url11	11	2.3	19
3	18/03/2011 18:25	http://url11	11	2.3	20
3	18/03/2011 18:25	http://url12	12	2.4	20
3	18/03/2011 18:33	http://url12	12	2.4	20
3	19/03/2011 19:17	http://urlapp2	30	App2?	21
3	19/03/2011 19:17	http://urlapp2	30	App2?	21
3	19/03/2011 19:26	http://urlapp1	29	App1?	21
3	19/03/2011 19:27	http://url15	15	3	21
3	19/03/2011 19:27	http://url16	16	3.1	21
3	19/03/2011 19:27	http://url17	17	3.2	21
3	19/03/2011 19:27	http://url18	18	3.3	21
3	19/03/2011 19:29	http://url19	19	3.4	21
3	19/03/2011 19:29	http://url20	20	3.5	21
3	19/03/2011 19:30	http://url21	21	3.6	21
3	19/03/2011 19:30	http://urlapp1	29	App1?	21
3	19/03/2011 19:31	http://url22	22	4	21
3	19/03/2011 19:32	http://url22	22	4	21
3	19/03/2011 19:33	http://url23	23	4.1	21
3	19/03/2011 19:33	http://url23	23	4.1	21
3	19/03/2011 19:33	http://urlapp2	30	App2?	21
3	19/03/2011 19:33	http://url24	24	4.2	21
3	19/03/2011 19:33	http://url24	24	4.2	21
3	19/03/2011 19:33	http://url25	25	4.3	21
3	19/03/2011 19:33	http://url25	25	4.3	21
3	19/03/2011 19:33	http://url26	26	4.4	21
3	19/03/2011 19:33	http://url26	26	4.4	21
3	19/03/2011 19:33	http://url27	27	4.5	21
3	19/03/2011 19:33	http://urlapp2	30	App2?	21
3	19/03/2011 19:33	http://url27	27	4.5	21
3	19/03/2011 19:34	http://url22	22	4	21
3	19/03/2011 19:34	http://url22	22	4	21
3	19/03/2011 19:35	http://url23	23	4.1	21
3	19/03/2011 19:35	http://url23	23	4.1	21
3	19/03/2011 19:37	http://urlapp2	30	App2?	21
3	19/03/2011 19:38	http://url24	24	4.2	21
3	19/03/2011 19:38	http://url24	24	4.2	21
3	19/03/2011 19:39	http://url25	25	4.3	21
3	19/03/2011 19:39	http://url25	25	4.3	21
3	19/03/2011 19:40	http://url26	26	4.4	21
3	19/03/2011 19:41	http://url26	26	4.4	21
3	19/03/2011 19:42	http://url27	27	4.5	21
3	19/03/2011 19:43	http://urlapp2	30	App2?	21
3	19/03/2011 19:44	http://url27	27	4.5	21
3	19/03/2011 19:44	http://url22	22	4	21
3	21/03/2011 20:10	http://url22	22	4	22
3	21/03/2011 20:12	http://url23	23	4.1	22
3	21/03/2011 20:12	http://url23	23	4.1	22
3	21/03/2011 20:12	http://urlapp2	30	App2?	22
3	21/03/2011 20:12	http://url24	24	4.2	22
3	21/03/2011 20:12	http://url24	24	4.2	22
3	21/03/2011 20:12	http://url25	25	4.3	22
3	21/03/2011 20:12	http://url25	25	4.3	22
3	21/03/2011 20:12	http://url26	26	4.4	22
3	21/03/2011 20:12	http://url26	26	4.4	22
3	21/03/2011 20:12	http://url27	27	4.5	22
3	21/03/2011 20:12	http://urlapp2	30	App2?	22
3	21/03/2011 20:12	http://url27	27	4.5	22
3	21/03/2011 20:12	http://url1	1	1	22
3	21/03/2011 20:14	http://url1	1	1	22
3	21/03/2011 20:15	http://url2	2	1.1	22
3	21/03/2011 20:16	http://url2	2	1.1	22
3	21/03/2011 20:16	http://url3	3	1.2	22
3	21/03/2011 20:16	http://url3	3	1.2	22
3	21/03/2011 20:18	http://urlapp1	29	App1?	22
3	21/03/2011 20:18	http://url4	4	1.3	22
3	21/03/2011 20:26	http://url4	4	1.3	22
3	21/03/2011 20:27	http://url5	5	1.4	22
3	21/03/2011 20:27	http://url5	5	1.4	22
3	21/03/2011 20:28	http://url6	6	1.5	22
3	25/03/2011 14:12	http://url6	6	1.5	23
3	25/03/2011 14:12	http://urlapp1	29	App1?	23
3	07/04/2011 10:31	http://url7	7	1.6	24
3	07/04/2011 10:31	http://url7	7	1.6	24
3	07/04/2011 10:32	http://url8	8	2	24
3	07/04/2011 10:32	http://url8	8	2	24
3	07/04/2011 10:33	http://url9	9	2.1	24
3	07/04/2011 10:33	http://url9	9	2.1	24
3	07/04/2011 10:33	http://urlapp2	30	App2?	24
3	07/04/2011 10:36	http://url10	10	2.2	24
3	07/04/2011 10:37	http://url10	10	2.2	24
3	07/04/2011 10:38	http://url11	11	2.3	24
3	07/04/2011 10:39	http://url11	11	2.3	24
3	07/04/2011 10:40	http://urlapp2	30	App2?	24
3	07/04/2011 10:42	http://urlapp2	30	App2?	24
3	07/04/2011 10:42	http://urlapp2	30	App2?	24
3	07/04/2011 10:42	http://urlapp2	30	App2?	24
3	07/04/2011 10:42	http://urlapp2	30	App2?	24
3	07/04/2011 10:42	http://url1	1	1	24
3	07/04/2011 10:42	http://url1	1	1	24
3	07/04/2011 10:42	http://url2	2	1.1	24
3	07/04/2011 10:42	http://url2	2	1.1	24
3	07/04/2011 10:44	http://url3	3	1.2	24
3	07/04/2011 10:45	http://url3	3	1.2	24
3	07/04/2011 10:45	http://urlapp1	29	App1?	24
3	07/04/2011 10:45	http://url4	4	1.3	24
3	07/04/2011 10:46	http://url4	4	1.3	24
3	07/04/2011 10:46	http://url5	5	1.4	24
3	07/04/2011 10:47	http://url5	5	1.4	24
3	07/04/2011 10:50	http://url6	6	1.5	24
3	07/04/2011 10:50	http://url6	6	1.5	24
3	07/04/2011 10:51	http://urlapp1	29	App1?	24
3	07/04/2011 10:52	http://url7	7	1.6	24
3	07/04/2011 10:52	http://url7	7	1.6	24
3	07/04/2011 10:53	http://url8	8	2	24
3	07/04/2011 10:54	http://url8	8	2	24
3	07/04/2011 10:54	http://url9	9	2.1	24
3	07/04/2011 10:54	http://url9	9	2.1	24
3	07/04/2011 10:54	http://urlapp2	30	App2?	24
3	07/04/2011 10:54	http://url10	10	2.2	24
3	07/04/2011 10:56	http://url10	10	2.2	24
3	07/04/2011 10:57	http://url11	11	2.3	24
3	07/04/2011 10:57	http://url11	11	2.3	24
3	07/04/2011 10:57	http://url12	12	2.4	24
3	07/04/2011 10:58	http://url12	12	2.4	24
3	07/04/2011 10:58	http://urlapp2	30	App2?	24
3	07/04/2011 10:59	http://url13	13	2.5	24
3	07/04/2011 10:59	http://url13	13	2.5	24
3	07/04/2011 11:01	http://url14	14	2.6	24
3	07/04/2011 11:01	http://url14	14	2.6	24
3	07/04/2011 11:01	http://url15	15	3	24
3	07/04/2011 11:01	http://url15	15	3	24
3	07/04/2011 11:01	http://urlapp1	29	App1?	24
3	07/04/2011 11:01	http://url16	16	3.1	24
3	07/04/2011 11:01	http://url16	16	3.1	24
3	07/04/2011 11:02	http://url17	17	3.2	24
3	07/04/2011 11:03	http://url17	17	3.2	24
3	07/04/2011 11:03	http://url18	18	3.3	24
3	07/04/2011 15:19	http://url18	18	3.3	25
3	07/04/2011 15:19	http://url19	19	3.4	25
3	07/04/2011 15:19	http://url19	19	3.4	25
3	07/04/2011 15:19	http://urlapp1	29	App1?	25
3	07/04/2011 15:19	http://url20	20	3.5	25
3	07/04/2011 15:20	http://url20	20	3.5	25
3	07/04/2011 15:23	http://url21	21	3.6	25
3	07/04/2011 15:24	http://urlapp1	29	App1?	25
3	07/04/2011 15:24	http://url16	16	3.1	25
3	07/04/2011 15:25	http://url16	16	3.1	25
3	07/04/2011 15:25	http://url16	16	3.1	25
3	07/04/2011 15:26	http://url17	17	3.2	25
3	07/04/2011 15:26	http://url17	17	3.2	25
3	07/04/2011 15:26	http://url17	17	3.2	25
3	07/04/2011 15:26	http://url18	18	3.3	25
3	07/04/2011 15:26	http://url18	18	3.3	25
3	07/04/2011 15:26	http://urlapp1	29	App1?	25
3	07/04/2011 15:26	http://url18	18	3.3	25
3	07/04/2011 15:27	http://url19	19	3.4	25
3	07/04/2011 15:27	http://url19	19	3.4	25
3	07/04/2011 15:27	http://url19	19	3.4	25
3	07/04/2011 15:27	http://urlapp1	29	App1?	25
3	07/04/2011 15:27	http://urlapp1	29	App1?	25
3	07/04/2011 15:27	http://urlapp1	29	App1?	25
3	07/04/2011 15:28	http://urlapp1	29	App1?	25
3	07/04/2011 15:28	http://urlapp1	29	App1?	25
3	07/04/2011 15:29	http://urlapp1	29	App1?	25
3	07/04/2011 15:29	http://urlapp1	29	App1?	25
3	07/04/2011 15:29	http://urlapp1	29	App1?	25
3	07/04/2011 15:29	http://urlapp1	29	App1?	25
3	07/04/2011 15:29	http://urlapp1	29	App1?	25
3	07/04/2011 15:30	http://urlapp1	29	App1?	25
3	07/04/2011 15:30	http://urlapp1	29	App1?	25
3	23/09/2011 13:21	http://urlapp1	29	App1?	26
3	23/09/2011 13:22	http://urlapp1	29	App1?	26
4	14/09/2011 09:37	http://url1	1	1	1
4	14/09/2011 09:39	http://url3	3	1.2	1
4	14/09/2011 10:09	http://url7	7	1.6	1
4	30/09/2011 11:39	http://url8	8	2	2
4	30/09/2011 11:39	http://url8	8	2	2
4	05/10/2011 17:35	http://url9	9	2.1	3
4	05/10/2011 17:36	http://urlapp1	29	App1?	3
4	05/10/2011 17:37	http://url9	9	2.1	3
4	05/10/2011 17:37	http://url9	9	2.1	3
4	05/10/2011 17:40	http://url9	9	2.1	3
4	05/10/2011 17:42	http://url10	10	2.2	3
4	05/10/2011 17:42	http://url10	10	2.2	3
4	05/10/2011 17:42	http://url10	10	2.2	3
4	05/10/2011 17:43	http://urlapp1	29	App1?	3
4	05/10/2011 17:43	http://url7	7	1.6	3
4	05/10/2011 17:43	http://url7	7	1.6	3
4	05/10/2011 17:44	http://url8	8	2	3
4	05/10/2011 17:44	http://url8	8	2	3
4	05/10/2011 17:44	http://url9	9	2.1	3
4	05/10/2011 17:44	http://url9	9	2.1	3
4	05/10/2011 17:44	http://urlapp2	30	App2?	3
4	05/10/2011 17:44	http://url10	10	2.2	3
4	05/10/2011 17:44	http://url10	10	2.2	3
4	05/10/2011 17:44	http://url22	22	4	3
4	05/10/2011 17:45	http://url22	22	4	3
4	05/10/2011 17:46	http://url23	23	4.1	3
4	05/10/2011 17:48	http://url23	23	4.1	3
4	05/10/2011 17:49	http://urlapp2	30	App2?	3
4	05/10/2011 17:49	http://url24	24	4.2	3
4	05/10/2011 17:49	http://url24	24	4.2	3
4	05/10/2011 17:49	http://url25	25	4.3	3
4	05/10/2011 17:50	http://url25	25	4.3	3
4	05/10/2011 17:51	http://url26	26	4.4	3
4	05/10/2011 17:51	http://url26	26	4.4	3
4	05/10/2011 17:52	http://url27	27	4.5	3
4	05/10/2011 18:05	http://url22	22	4	3
4	05/10/2011 18:05	http://url22	22	4	3
4	05/10/2011 18:05	http://url23	23	4.1	3
4	05/10/2011 18:07	http://url23	23	4.1	3
4	05/10/2011 18:07	http://urlapp2	30	App2?	3
4	05/10/2011 18:08	http://url24	24	4.2	3
4	05/10/2011 18:08	http://url24	24	4.2	3
4	05/10/2011 18:09	http://url25	25	4.3	3
4	05/10/2011 18:09	http://url25	25	4.3	3
4	05/10/2011 18:09	http://url26	26	4.4	3
4	05/10/2011 18:09	http://url26	26	4.4	3
4	05/10/2011 18:09	http://url27	27	4.5	3
4	05/10/2011 18:10	http://url28	28	4.6	3
4	05/10/2011 18:10	http://url22	22	4	3
4	05/10/2011 18:10	http://url22	22	4	3
4	05/10/2011 18:11	http://url23	23	4.1	3
4	05/10/2011 18:12	http://url23	23	4.1	3
4	05/10/2011 18:12	http://urlapp2	30	App2?	3
4	05/10/2011 18:13	http://url24	24	4.2	3
4	05/10/2011 18:13	http://url24	24	4.2	3
4	05/10/2011 18:14	http://url25	25	4.3	3
4	05/10/2011 18:15	http://url25	25	4.3	3
4	05/10/2011 18:15	http://url26	26	4.4	3
4	06/10/2011 22:47	http://url26	26	4.4	4
4	06/10/2011 22:47	http://url27	27	4.5	4
4	06/10/2011 22:51	http://url28	28	4.6	4
4	06/10/2011 22:51	http://url28	28	4.6	4
4	13/10/2011 20:41	http://urlapp2	30	App2?	5
4	13/10/2011 20:41	http://urlapp2	30	App2?	5
4	03/11/2011 20:57	http://urlapp2	30	App2?	6
4	03/11/2011 20:58	http://urlapp2	30	App2?	6
4	09/11/2011 14:51	http://urlapp2	30	App2?	7
4	09/11/2011 14:51	http://urlapp2	30	App2?	7
4	28/02/2012 11:01	http://urlapp2	30	App2?	8
1	24/09/2011 01:48	http://url1	1	1	1
1	24/09/2011 01:49	http://url1	1	1	1
1	30/09/2011 19:59	http://url2	2	1.1	2
1	30/09/2011 20:01	http://url2	2	1.1	2
1	30/09/2011 20:27	http://url3	3	1.2	2
1	30/09/2011 20:27	http://url3	3	1.2	2
1	30/09/2011 20:29	http://urlapp1	29	App1?	2
1	30/09/2011 20:29	http://url4	4	1.3	2
1	30/09/2011 20:29	http://url4	4	1.3	2
1	30/09/2011 20:30	http://url5	5	1.4	2
1	30/09/2011 20:30	http://url5	5	1.4	2
1	30/09/2011 20:31	http://url6	6	1.5	2
1	30/09/2011 20:31	http://url12	12	2.4	2
1	30/09/2011 20:31	http://urlapp1	29	App1?	2
1	30/09/2011 20:31	http://url2	2	1.1	2
1	30/09/2011 20:31	http://url13	13	2.5	2
1	30/09/2011 20:31	http://url19	19	3.4	2
1	30/09/2011 20:32	http://url22	22	4	2
1	30/09/2011 20:32	http://url23	23	4.1	2
1	30/09/2011 20:32	http://url23	23	4.1	2
1	30/09/2011 20:32	http://urlapp2	30	App2?	2
1	30/09/2011 20:34	http://url10	10	2.2	2
1	30/09/2011 20:35	http://url10	10	2.2	2
1	30/09/2011 20:36	http://url11	11	2.3	2
1	30/09/2011 20:36	http://url11	11	2.3	2
1	30/09/2011 20:37	http://url12	12	2.4	2
1	07/10/2011 14:30	http://urlapp2	30	App2?	3
1	07/10/2011 14:30	http://urlapp2	30	App2?	3
1	14/10/2011 11:44	http://url13	13	2.5	4
1	14/10/2011 11:44	http://url13	13	2.5	4
1	14/10/2011 11:50	http://url6	6	1.5	4
1	14/10/2011 11:50	http://url7	7	1.6	4
1	14/10/2011 11:52	http://url7	7	1.6	4
1	14/10/2011 11:52	http://url15	15	3	4
1	14/10/2011 11:54	http://urlapp1	29	App1?	4
1	14/10/2011 11:55	http://url16	16	3.1	4
1	19/10/2011 14:38	http://url16	16	3.1	5
1	19/10/2011 14:38	http://url17	17	3.2	5
1	26/10/2011 13:10	http://url17	17	3.2	6
1	26/10/2011 13:10	http://url1	1	1	6
1	02/11/2011 17:47	http://url1	1	1	7
1	02/11/2011 17:47	http://url1	1	1	7
1	26/01/2012 11:53	http://url2	2	1.1	8
2	27/02/2012 16:26	http://urlapp1	29	App1?	2
2	27/02/2012 16:32	http://url20	20	3.5	2
2	27/02/2012 16:33	http://url20	20	3.5	2
2	27/02/2012 16:33	http://url21	21	3.6	2
2	27/02/2012 16:33	http://url21	21	3.6	2
2	27/02/2012 16:34	http://url22	22	4	2
2	27/02/2012 16:35	http://url22	22	4	2
2	27/02/2012 16:35	http://url23	23	4.1	2
2	27/02/2012 16:35	http://url23	23	4.1	2
2	27/02/2012 16:36	http://urlapp2	30	App2?	2
2	27/02/2012 16:36	http://url24	24	4.2	2
2	27/02/2012 16:37	http://url24	24	4.2	2
2	27/02/2012 16:37	http://url25	25	4.3	2
2	27/02/2012 16:37	http://url25	25	4.3	2
2	27/02/2012 16:38	http://url26	26	4.4	2
2	27/02/2012 16:39	http://url26	26	4.4	2
2	27/02/2012 16:39	http://url27	27	4.5	2
2	27/02/2012 16:39	http://urlapp1	29	App1?	2
2	27/02/2012 16:40	http://urlapp1	29	App1?	2
2	27/02/2012 16:40	http://urlapp1	29	App1?	2
2	27/02/2012 16:40	http://urlapp1	29	App1?	2
2	27/02/2012 16:40	http://urlapp1	29	App1?	2
2	05/03/2012 15:41	http://urlapp1	29	App1?	3
2	05/03/2012 15:42	http://urlapp1	29	App1?	3
5	23/03/2012 09:40	http://url22	22	4	2
5	23/03/2012 09:40	http://url22	22	4	2
5	23/03/2012 10:09	http://url23	23	4.1	2
5	23/03/2012 10:09	http://url23	23	4.1	2
5	23/03/2012 11:03	http://urlapp2	30	App2?	2
5	23/03/2012 11:03	http://url24	24	4.2	2
5	23/03/2012 11:04	http://url24	24	4.2	2
5	23/03/2012 11:05	http://url25	25	4.3	2
5	26/03/2012 10:54	http://url25	25	4.3	3
5	26/03/2012 10:56	http://url26	26	4.4	3
5	26/03/2012 11:02	http://url26	26	4.4	3
5	26/03/2012 12:02	http://url27	27	4.5	3
5	26/03/2012 12:02	http://url22	22	4	3
5	26/03/2012 12:02	http://url22	22	4	3
5	26/03/2012 12:03	http://url23	23	4.1	3
5	26/03/2012 12:03	http://url23	23	4.1	3
5	26/03/2012 12:03	http://urlapp2	30	App2?	3
5	26/03/2012 12:03	http://url24	24	4.2	3
5	26/03/2012 12:07	http://url24	24	4.2	3
5	26/03/2012 12:14	http://url25	25	4.3	3
5	26/03/2012 12:15	http://url25	25	4.3	3
5	26/03/2012 12:15	http://url26	26	4.4	3
