# Supplementary material for: Analyzing Engagement in a Web-Based Intervention Platform Through Visualizing Log-Data
Source: J Med Internet Res. 2014 Nov 13;16(11):e252. doi: 10.2196/jmir.3575 (PMC4260085; doi:10.2196/jmir.3575)
Supplement: Supplementary file 1 [file jmir_v16i11e252_app1.zip › Submission_files/graph_days_stripe/graph_days_stripe.pde]

import processing.pdf.*;

// Shows days where the system has been used.

PFont textfont;
import java.text.ParseException;
import java.text.SimpleDateFormat;
import java.util.Date;
import java.util.concurrent.TimeUnit;
import controlP5.*; 
boolean writing;

SimpleDateFormat formatter;
ArrayList users;
ControlP5 cp5; 
int pages, userIndex;

void setup() {
  pages = 0;
  userIndex=0;
  writing=true;
  formatter = new SimpleDateFormat("dd/MM/yyyy HH:mm");

  size(SCREENX, SCREENY);
  background(255);
  strokeWeight(BARWIDTH);
  fill(0);
  textfont=loadFont("ArialMT-28.vlw");
  textFont(textfont);
  
  String s[] = loadStrings("sessions.csv");
  if (s == null) {
    println("Error: can't load sessions.csv");
    return;
  }
  users = new ArrayList();
  processDates(s, users);
  createUserInterface();
  println("See http://www.scss.tcd.ie/Gavin.Doherty/engvis for updates");
}


void processDates(String s[], ArrayList users) {
  ArrayList days = new ArrayList();
  String thisUser = null;
  Date previous = null;

  for (int i=0; i<s.length; i++) {
    String fields[] = s[i].split(",");
    if (fields.length != NUM_COLUMNS) {
      println("Bad sessions.csv file - expecting "+NUM_COLUMNS+" fields, field 1 should be user, field 2 should be date and time");
      println(s[i]);
      return;
    }
    if (thisUser==null) {
      thisUser=fields[COLUMN_USER];
      previous=null;
    }
    else if (!thisUser.equals(fields[COLUMN_USER])) {
      users.add(new User(thisUser, days));
      days = new ArrayList();
      thisUser=fields[COLUMN_USER];
      previous=null;
    }
    Date current = map_dates(fields[COLUMN_TIME]);
    if (previous != null) {
      long diff = subtractDates(previous, current, TimeUnit.DAYS);

      if (diff >= 1) {
        days.add(current);
        previous=current;
      }
    }
    else {
      days.add(current);
      previous=current;
    }
  } //<>//
}
void draw() {
  int i;
  background(255);
  fill(0);
  strokeWeight(BARWIDTH);
      textFont(textfont);
      
  for (i=0; i< NUM_USERS && userIndex+i < users.size(); i++) { //<>//
    ArrayList days = ((User)users.get(userIndex+i)).days;
    //println("User "+((User)users.get(userIndex+i)).name+ " Days: "+days.size());
    if (days.size()>0) {
      Date start= (Date)days.get(0);
      for (int j=0; j<days.size();j++) {
        Date d = (Date)days.get(j);
        int diff = subtractDates(start, d, TimeUnit.DAYS);
        drawline(i, diff);
      }
    }
    legend(i, ((User)users.get(userIndex+i)).name);
  }
  // tick marks on axis
  for (int j=50*BARWIDTH; j<LEFTGRAPH+GRAPHWIDTH; j+=BARWIDTH*50) {
    line(j+LEFTGRAPH, (i)* BARHEIGHT +i*5+TOPGRAPH, j+LEFTGRAPH, (i)* BARHEIGHT +i*5+TOPGRAPH+10);
    int scale = int (j/BARWIDTH);
    text(Integer.toString(scale), j+LEFTGRAPH-30, (i)* BARHEIGHT +i*5+TOPGRAPH+48, j+LEFTGRAPH);
  }
  // Line between legend and graph
  line(LEFTGRAPH, TOPGRAPH, LEFTGRAPH, (i)* BARHEIGHT +i*5+TOPGRAPH );
  line(LEFTGRAPH, (i)* BARHEIGHT +i*5+TOPGRAPH, LEFTGRAPH+GRAPHWIDTH, (i)* BARHEIGHT +i*5+TOPGRAPH);
}

// Draws a vertical line at the row and column parameters
void drawline(int row, int col) {
  int x, y;
  y = (row+1)* BARHEIGHT +row*5+TOPGRAPH;
  x = col* BARWIDTH+LEFTGRAPH+4;

  line(x, y, x, y-BARHEIGHT);
}

void legend(int row, String name) {
  int y;
  y = (row+1)* BARHEIGHT +row*5+TOPGRAPH-2;
  int slen = name.length()-1;
  slen = constrain(slen, 0, 4);
  text(name.substring(0,slen), XMARGIN, y-1);
}

Date map_dates(String date) {
  try {
    Date dateIn = formatter.parse(date);
    //String formattedDate = formatter.format(dateIn);
    return dateIn;
  }
  catch (Exception e) {     
    System.out.println(e.toString() + ", " + date);
    return null;
  }
}

public static int subtractDates(Date d1, Date d2, TimeUnit timeUnit) {
  long diffMS = d2.getTime() - d1.getTime();
  return int(timeUnit.convert(diffMS, TimeUnit.MILLISECONDS));
}
