# Supplementary material for: Analyzing Engagement in a Web-Based Intervention Platform Through Visualizing Log-Data
Source: J Med Internet Res. 2014 Nov 13;16(11):e252. doi: 10.2196/jmir.3575 (PMC4260085; doi:10.2196/jmir.3575)
Supplement: Supplementary file 1 [file jmir_v16i11e252_app1.zip › Submission_files/graph_days_stripe/user.pde]

class User {
  String name;
    ArrayList days;
  
  User(String name, ArrayList days){
     this.name=name;
    this.days=days; 
  }

}
