# Supplementary material for: Analyzing Engagement in a Web-Based Intervention Platform Through Visualizing Log-Data
Source: J Med Internet Res. 2014 Nov 13;16(11):e252. doi: 10.2196/jmir.3575 (PMC4260085; doi:10.2196/jmir.3575)
Supplement: Supplementary file 1 [file jmir_v16i11e252_app1.zip › Submission_files/graph_navigation/constants.pde]

static final int SCREENX = 1024
static final int SCREENY = 850
static final int XSIZE = 850
static final int YSIZE = 600
static final int XMARGIN = 105
static final int YMARGIN = 40
static final int CIRCLERADIUS = 6
static final int XGAP=5
static final int TEXTCOLOR=50
static final int POINTCOLOR=255
static final int TICKSIZE=5
static final int TEXTWIDTH = 12
static final int TEXTHEIGHT=14
static final int STRIPEHEIGHT = 15
static final int STRIPEGAP = 3
static final int EVENT_NEXT = 2
static final int EVENT_PREVIOUS = 1
static final int EVENT_PDF = 3
static final int EVENT_EXIT=0
static final int BUTTONWIDTH=130
static final int BUTTONHEIGHT=20
static final int COLUMN_SESSIONS = 5
static final int COLUMN_CODE=4
static final int COLUMN_SEQUENCE = 3
static final int COLUMN_USERS = 0
static final int NUM_COLUMNS = 6
