# Supplementary material for: Analyzing Engagement in a Web-Based Intervention Platform Through Visualizing Log-Data
Source: J Med Internet Res. 2014 Nov 13;16(11):e252. doi: 10.2196/jmir.3575 (PMC4260085; doi:10.2196/jmir.3575)
Supplement: Supplementary file 1 [file jmir_v16i11e252_app1.zip › Submission_files/graph_navigation/graph_navigation.pde]

import processing.pdf.*;
import controlP5.*;    // import controlP5 library

/*
 Reads in sessions.csv, and graphs the actions within each session.
 Each session is given a different color. Each user gets a new page.
 Hit any key to advance through the different users.
 */

ArrayList users;
Scale gs;
int userIndex;
boolean writing;
String mouseOverLabel;
User u;
PFont myFont;
int pages;

ControlP5 cp5; 

void setup() {
  pages = 0;
  writing = false;
  mouseOverLabel="";

  size(SCREENX, SCREENY);

  myFont = loadFont("ArialMT-18.vlw");
  textFont(myFont);

  ellipseMode(CENTER);

  String s[] = loadStrings("sessions.csv");
  if (s == null) {
    println("Error: can't load sessions.csv");
    exit();
  }


  users =  new ArrayList();

  processData(s, users);
  createUserInterface();
  println("See http://www.scss.tcd.ie/Gavin.Doherty/engvis for updates");
}

void draw() {
  background(255);

  u = (User) users.get(userIndex);
  u.gs.draw();
  for (int i=0; i<u.sessions.size(); i++) {
    Session ss = (Session)u.sessions.get(i);
    ss.draw(u.gs);
  }
  fill(0); 
  textFont(myFont);
  int slen = u.userID.length();
  slen = constrain(slen, 0, 4);
  text("User ID: "+(u.userID).substring(0,slen), SCREENX/2, SCREENY-TEXTHEIGHT);
  if (!writing) { // Don't do this when writing the PDF
    fill(0);
    text(mouseOverLabel, SCREENX-240, SCREENY-TEXTHEIGHT);
    stroke(200); 
    line(mouseX, SCREENY-YMARGIN, mouseX, YMARGIN*2);
  }
}

void mouseMoved() {
  for (int i=0; i<u.sessions.size(); i++) {
    Session s = (Session)u.sessions.get(i);
    for (int j=0; j<s.points.size(); j++) {
      Point p = (Point)s.points.get(j);
      if (mouseX < p.ax+CIRCLERADIUS && mouseX >p.ax-CIRCLERADIUS && mouseY< p.ay+CIRCLERADIUS  && mouseY > p.ay-CIRCLERADIUS) {
        mouseOverLabel="Module: "+p.label+" Session: " +(i+1);
      }
    }
  }
}
color chooseColor() {
  // Should just define an array of nice colors and cycle through them
  return color(int(random(0, 200)), int(random(0, 200)), int(random(0, 200)));
}


void processData(String s[], ArrayList users) {
  ArrayList points;
  ArrayList sessions;
  ArrayList stripes;
  int sessionID=0;
  int ymax=0;   
  int xmax=0;
  String thisUser = "";
  String thisSession = "";

  sessions = new ArrayList();
  points = new ArrayList();
  stripes = new ArrayList();
  userIndex = 0; 

  for (int i=0; i<s.length; i++) {
    String fields[] = s[i].split(",");
    if (fields.length != NUM_COLUMNS) {
      println("Bad sessions.csv file - expecting "+NUM_COLUMNS+" fields. Field 0 is username, field 5 is session number");
      return;
    }
    if (!thisUser.equals(fields[COLUMN_USERS])) {
      if (!thisUser.equals("")) { // Moving on to new user, start new session list

        gs = new Scale(XMARGIN, SCREENY-YMARGIN, XSIZE, YSIZE, xmax, ymax, "scale.csv");
        if (sessions.size()>0)
          users.add(new User(thisUser, sessions, gs));
        sessions = new ArrayList();
        points = new ArrayList();
        stripes = new ArrayList();
        ymax=0;
        xmax=0; // Will appear on new chart, restart x-axis numbering.
      }
      thisUser = fields[COLUMN_USERS];
      thisSession = fields[COLUMN_SESSIONS]; // Should be 1 as session numbering starts at 1 for each user
    }
    else if (!thisSession.equals(fields[COLUMN_SESSIONS])) {
      if (!thisSession.equals("")) {  // New session, start new points list
        println("Adding session, "+points.size()+" points, "+stripes.size()+" stripes");
        if (points.size()>0 || stripes.size() > 0)
          sessions.add(new Session(points, stripes, chooseColor()));
        points = new ArrayList();
        stripes = new ArrayList();
      }
      thisSession = fields[COLUMN_SESSIONS];
    }
    // Add point to list.

   gs = new Scale(XMARGIN, SCREENY-YMARGIN, XSIZE, YSIZE, xmax, ymax, "scale.csv");
    int y = int(fields[COLUMN_SEQUENCE]);
    if (y<gs.content_max && y != 0) { // Stick to content for the moment
      points.add(new Point(xmax++, y, fields[COLUMN_CODE]));
      if (y>ymax) ymax=y;
    }
    else if (y!= 0) {
      stripes.add(new Point(xmax++, y, fields[COLUMN_CODE]));
    }
  }
  if (points.size() > 0)
    sessions.add(new Session(points, stripes, color(255, 0, 0)));
   if (sessions.size() > 0)
    users.add(new User(thisUser, sessions, gs));
}
