# Supplementary material for: Analyzing Engagement in a Web-Based Intervention Platform Through Visualizing Log-Data
Source: J Med Internet Res. 2014 Nov 13;16(11):e252. doi: 10.2196/jmir.3575 (PMC4260085; doi:10.2196/jmir.3575)
Supplement: Supplementary file 1 [file jmir_v16i11e252_app1.zip › Submission_files/graph_navigation/point.pde]

class Point {
  int x;
  int y;
  String label;
  int ax; int ay;
  
  Point(int x, int y, String label){
    this.x=x;
    this.y=y;
    this.label=label;
  }
}
