# Supplementary material for: Analyzing Engagement in a Web-Based Intervention Platform Through Visualizing Log-Data
Source: J Med Internet Res. 2014 Nov 13;16(11):e252. doi: 10.2196/jmir.3575 (PMC4260085; doi:10.2196/jmir.3575)
Supplement: Supplementary file 1 [file jmir_v16i11e252_app1.zip › Submission_files/graph_navigation/scale.pde]

class Scale {
  int xsize, ysize; // Physical size of chart in pixels
  int xmax, ymax;  // Maximum values of x and y.
  int x, y; // origin of scale within window
  int ticks[]; // Indices of tick markers and apps
  String labels[]; // Labels of tick markers and apps
  int content_max;

  Scale(int x, int y, int xsize, int ysize, int xmax, int ymax, String scale_file) {
    this.xsize=xsize; 
    this.ysize=ysize; 
    this.xmax=xmax; 
    this.ymax=ymax; 
    this.x=x; 
    this.y=y;
    String s[] = loadStrings(scale_file);
    ticks = new int[s.length];
    labels = new String[s.length];
    boolean isApp = false;
    for (int i=0; i<s.length; i++) {
      String fields[] = split(s[i], ",");
      ticks[i] = int(fields[1]);
      labels[i] = fields[0];
      if (!labels[i].matches("[0-9]*") && !isApp){
        content_max = int(ticks[i])-1;
        isApp=true;
      }
    }
    //println("Content max is "+content_max);
  }
  void draw() {
    stroke(0);
    line(x, y, x, y-ysize);
    line(x, y, xsize+XMARGIN, y);

    fill(TEXTCOLOR);
    int appIndex=0;
    for (int i= 0; i<ticks.length; i++) {
      if (labels[i].matches("[0-9]*")) { // Draw numeric labels and tickmarks for y axis
        int ypos = mapy(ticks[i]);
        if (ticks[i] < ymax) {
          line(x, ypos, x-TICKSIZE, ypos);
          text(labels[i], x-TEXTWIDTH*2, ypos+TEXTHEIGHT/2);
        }
      }
      else { // Draw App labels
        text(labels[i], x-TEXTWIDTH*(labels[i].length()), YMARGIN*2+TEXTHEIGHT+appIndex*(STRIPEHEIGHT+STRIPEGAP));
        appIndex++;
      }
    }
  }
  int mapy(int val) {
    return y-int((float(val)/float(ymax)) * (float)ysize);
  }
  int mapx(int val) {
    return x+int((float(val)/float(xmax)) * float(xsize));
  }

  int topy(int val) {
    int appIndex=0;
    for (int i=0; i<ticks.length; i++) {

      if (val == ticks[i])
        return YMARGIN*2+appIndex*(STRIPEHEIGHT+STRIPEGAP);
      if (!labels[i].matches("[0-9]*")) appIndex++;
    }
    return 0;
  }

  int ysize() {
    return ysize;
  }
  int xmax() {
    return xmax;
  }
  int ymax() {
    return ymax;
  }
}
