# Supplementary material for: Analyzing Engagement in a Web-Based Intervention Platform Through Visualizing Log-Data
Source: J Med Internet Res. 2014 Nov 13;16(11):e252. doi: 10.2196/jmir.3575 (PMC4260085; doi:10.2196/jmir.3575)
Supplement: Supplementary file 1 [file jmir_v16i11e252_app1.zip › Submission_files/graph_navigation/session.pde]

class Session {
  ArrayList points, stripes;
  color sc;

  Session(ArrayList points, ArrayList stripes, color sc) {
    this.points = points; 
    this.stripes = stripes;
    this.sc = sc;
  }
  void draw(Scale s) {
    int px=0, py=0;
    stroke(sc);
    fill(POINTCOLOR);

    // draw all lines first (looks better)
    for (int i=0; i<points.size(); i++) {
      Point p = (Point)points.get(i);
      int x=s.mapx(p.x);
      int y =s.mapy(p.y);

      if (px!=0) {
        line(x, y, px, py);
      }
      px=x;
      py=y;
    }

    // Draw the circles for the datapoints.
    for (int i=0; i<points.size(); i++) {
      Point p = (Point)points.get(i);
      int x=s.mapx(p.x);
      int y =s.mapy(p.y);
      p.ax= x; 
      p.ay=y;

      ellipse(x, y, CIRCLERADIUS, CIRCLERADIUS);
    }

    // draw stripes
    for (int i=0; i<stripes.size(); i++) {
      Point p = (Point)stripes.get(i);
      int x= s.mapx(p.x);
      int y = s.topy(p.y);
      if (y != 0) {
        line(x, y, x, y+STRIPEHEIGHT);
      }
    }
  }
}
