# Supplementary material for: Analyzing Engagement in a Web-Based Intervention Platform Through Visualizing Log-Data
Source: J Med Internet Res. 2014 Nov 13;16(11):e252. doi: 10.2196/jmir.3575 (PMC4260085; doi:10.2196/jmir.3575)
Supplement: Supplementary file 1 [file jmir_v16i11e252_app1.zip › Submission_files/graph_navigation/User.pde]

class User {
  ArrayList sessions;
  Scale gs;
  String userID;
  
  User(String userID, ArrayList sessions, Scale gs){
    this.userID = userID; this.sessions=sessions; this.gs = gs;
  }
 
}
