# Supplementary material for: Analyzing Engagement in a Web-Based Intervention Platform Through Visualizing Log-Data
Source: J Med Internet Res. 2014 Nov 13;16(11):e252. doi: 10.2196/jmir.3575 (PMC4260085; doi:10.2196/jmir.3575)
Supplement: Supplementary file 1 [file jmir_v16i11e252_app1.zip › Submission_files/graph_navigation/UserInterface.pde]

void createUserInterface() {
  cp5 = new ControlP5(this);
  PFont p = createFont("ArialMT", 12); 
  cp5.setControlFont(p, 12);

  cp5.addButton("Previous User")
    .setValue(10)
      .setPosition(XMARGIN, 10)
        .setSize(BUTTONWIDTH, BUTTONHEIGHT)
          .setId(EVENT_PREVIOUS);
  cp5.addButton("Next User")
    .setValue(10)
      .setPosition(XMARGIN+XGAP+BUTTONWIDTH, 10)
        .setSize(BUTTONWIDTH, BUTTONHEIGHT)
          .setId(EVENT_NEXT);
  cp5.addButton("Write PDF")
    .setValue(10)
      .setPosition(XMARGIN+2*(XGAP+BUTTONWIDTH), 10)
        .setSize(BUTTONWIDTH, BUTTONHEIGHT)
          .setId(EVENT_PDF);

  cp5.addButton("Exit")
    .setValue(10)
      .setPosition(SCREENX-XGAP-BUTTONWIDTH, 10)
        .setSize(BUTTONWIDTH, BUTTONHEIGHT)
          .setId(EVENT_EXIT);
}


public void controlEvent(ControlEvent theEvent) {

  switch(theEvent.controller().id()) {
  case EVENT_NEXT:
    if (userIndex < users.size()-1) {
      userIndex++;
    }
    break;
  case EVENT_PREVIOUS:
    if (userIndex>0) {
      userIndex--;
    }
    break;
  case EVENT_PDF:
    PGraphicsPDF pdf;
    pdf = (PGraphicsPDF) createGraphics(width, height, PDF, "output"+pages+".pdf");
    beginRecord(pdf);
    writing=true;
    pages++;
    draw();
    writing=false;
    endRecord();
    break;
  case EVENT_EXIT:
    exit();
    break;
  }
}
