# Supplementary material for: Analyzing Engagement in a Web-Based Intervention Platform Through Visualizing Log-Data
Source: J Med Internet Res. 2014 Nov 13;16(11):e252. doi: 10.2196/jmir.3575 (PMC4260085; doi:10.2196/jmir.3575)
Supplement: Supplementary file 1 [file jmir_v16i11e252_app1.zip › Submission_files/graph_next_action/constants.pde]

static final int SCREENX = 950
static final int SCREENY = 600
static final int YORIGIN = 400
static final int XORIGIN = 20
static final int BLURX = 500
static final int BLURY = 400
static final int CHARTSIZE = 350
static final int XMARGIN = 20
static final int YMARGIN = 20
static final int TICKSIZE=5
static final int TEXTWIDTH = 15
static final int TEXTHEIGHT=14
static final int COLUMN_SESSIONS=5
static final int COLUMN_SEQUENCE=3
static final int NUM_COLUMNS=6
