# Supplementary material for: Analyzing Engagement in a Web-Based Intervention Platform Through Visualizing Log-Data
Source: J Med Internet Res. 2014 Nov 13;16(11):e252. doi: 10.2196/jmir.3575 (PMC4260085; doi:10.2196/jmir.3575)
Supplement: Supplementary file 1 [file jmir_v16i11e252_app1.zip › Submission_files/graph_next_action/Gradient.pde]

// From openprocessing.org

class Gradient
{
  ArrayList colors;

  // Constructor
  Gradient()
  {
    colors = new ArrayList();
  }

  void addColor(color c)
  {
    colors.add(c);
  }
  float max(){
    return float(colors.size()-1);
  }
  color getGradient(float value)
  {
    // make sure there are colors to use
    if (colors.size() == 0)
      return #000000;

    // if its too low, use the lowest value
    if (value <= 0.0)
      return (color)(Integer) colors.get(0);

    // if its too high, use the highest value
    if (value >= colors.size() - 1){
      //println("hit max of color range");
      return (color)(Integer) colors.get(colors.size() -  1);
    }
    // lerp between the two needed colors
    int color_index = (int)value;
    color c1 = (color)(Integer) colors.get(color_index);
    color c2 = (color)(Integer) colors.get(color_index + 1);

    return lerpColor(c1, c2, value - color_index);
  }
  
}
