# Supplementary material for: Analyzing Engagement in a Web-Based Intervention Platform Through Visualizing Log-Data
Source: J Med Internet Res. 2014 Nov 13;16(11):e252. doi: 10.2196/jmir.3575 (PMC4260085; doi:10.2196/jmir.3575)
Supplement: Supplementary file 1 [file jmir_v16i11e252_app1.zip › Submission_files/graph_next_action/graph_next_action.pde]

/*
 Simple program reads in sessions.csv, and charts
 the transitions between one action and the next within
 all sessions. Multiple instances of the same transition
 change the pixel colour.
 
 Gavin Doherty, 2014, for a paper jointly produced with Cecily Morrison.
 
 */
import processing.pdf.*;

ArrayList<Integer> points;
ArrayList sessions;
Gradient g;
float density[][];
color outputPixels[][];
color blurredPixels[][];
PImage densityImg, blurImg;
String mouseOver = "";

Scale gs;
Boolean writing;

void setup() {
  sessions = new ArrayList();

  size(SCREENX, SCREENY);
  beginRecord(PDF, "output.pdf");
  writing = true;

  ellipseMode(CENTER);

  String s[] = loadStrings("sessions.csv");
  if (s == null) {
    println("Cant load sessions.csv");
    exit();
  }

  points = new ArrayList();
  int sessionID=0;
  int max=0;

  for (int i=0; i<s.length; i++) {
    String fields[] = s[i].split(",");
    if (fields.length != NUM_COLUMNS) {
      println("Bad data.csv file - each line should contain 13 fields");
      return;
    }
    if (sessionID == 0) { // First session
      sessionID=int(fields[COLUMN_SESSIONS]);
    }
    else if (int(fields[COLUMN_SESSIONS])!= sessionID) { // Start processing new session
      sessionID=int(fields[COLUMN_SESSIONS]);
      sessions.add(new Session(points)); // Add the previous session to the list
      points = new ArrayList();
    }
    int y = int(fields[COLUMN_SEQUENCE]);
    points.add(y);
    if (y>max) max=y;
  }
  sessions.add(new Session(points)); // Add the final session to the list.
 
  gs = new Scale(XORIGIN, YORIGIN, CHARTSIZE-3, CHARTSIZE-3, max);
  initColors();
  density = new float[CHARTSIZE][CHARTSIZE]; // The output array.
  initDensity(density);

  for (int i=0; i<sessions.size(); i++) {
    Session aSession = (Session)sessions.get(i);
    aSession.mark(density, gs);
  }
  outputPixels = calculatePixels(density);
  blurredPixels = blurPixels(outputPixels);
  densityImg = convertPixels(outputPixels);
  blurImg = convertPixels(blurredPixels);
  
  println("See http://www.scss.tcd.ie/Gavin.Doherty/engvis for updates");
}

void draw() {
  background(255);

  image(densityImg, XORIGIN, YORIGIN-CHARTSIZE);
  gs.draw();

  image(blurImg, BLURX, YORIGIN-CHARTSIZE);
  gs.draw(BLURX-1, BLURY-1);

  if (writing) {
    endRecord();
    writing=false;
  }
  if (!writing) { // Don't do this when writing the PDF
    stroke(200); 
    line(mouseX, SCREENY-YMARGIN, mouseX, YMARGIN*2);
    line(XMARGIN, mouseY, SCREENX-XMARGIN, mouseY);
    text(mouseOver, SCREENX/2, SCREENY-YMARGIN);
  }
}

void mousePressed() {
  exit();
}

/* The colors to be interpolated between */
void initColors() {
  g = new Gradient();
  g.addColor(color(255, 255, 255));
  g.addColor(color(152, 152, 255));
  g.addColor(color(0, 144, 255));
  g.addColor(color(0, 140, 207));
  g.addColor(color(51, 204, 102));
  g.addColor(color(111, 205, 0));
  g.addColor(color(191, 205, 0));
  g.addColor(color(255, 200, 0));
  //  g.addColor(color(255, 153, 102));
  g.addColor(color(204, 51, 0));
  g.addColor(color(153, 0, 0));
  g.addColor(color(200, 0, 0));
  g.addColor(color(255, 0, 0));
}


/* Zero the density map */
void initDensity(float density[][]) {
  for (int i=0; i<density.length; i++) {
    for (int j=0; j<density[i].length; j++) {
      density[i][j]=0;
    }
  }
}


/* Translate the density map to colored heatmap */
color calculatePixels(float density[][])[][] {
  float max_density = 0;
  float logscale = gs.max();
 color outputPixels [][];
 
  outputPixels = new color[density.length][density.length+1];
  initPixels(outputPixels);

  for (int i=0; i<density.length; i++) {
    for (int j=0; j<density[i].length; j++) {
      float adjusted_density = log(density[i][j]*logscale);
      color pixelColor = g.getGradient(adjusted_density);
      //  stroke(pixelColor);
      //  point(i+XORIGIN, YORIGIN-j);
      outputPixels[i][density.length-j] = pixelColor;
      max_density = max_density>density[i][j]?max_density:density[i][j];
    }
  }

 // println ("Array size was "+density.length + ", "+density[1].length+", max_density ="+max_density);
 // println("Adjusted density was "+log(max_density*logscale));
  return outputPixels;
}


/* Values for the filter. Can be tweaked to alter filter */
float v = 1.0 / 9.0;
float[][] kernel = {
  { 
    v/1.5, v/1.5, v/1.5
  }
  , 
  { 
    v/1.5, v*4, v/1.5
  }
  , 
  { 
    v/1.5, v/1.5, v/1.5
  }
};

/* Loosely based on code from processing.org */
color blurPixels(color outputPixels[][])[][] {
  // Loop through every pixel in the image
  color blurredPixels[][];
  
  blurredPixels = new color[outputPixels.length][outputPixels[0].length];
  for (int x=0; x<outputPixels.length; x++) {
    for (int y=0; y<outputPixels[x].length; y++) {
      float sumred, sumgreen, sumblue;
      sumred = sumgreen = sumblue = 0;
      for (int ky = 0; ky <= 2; ky++) {
        for (int kx = 0; kx <= 2; kx++) {
          int xval = constrain(x+kx, 0, outputPixels.length-1);
          int yval = constrain(y+ky, 0, outputPixels[x].length-1);
          float valred = red(outputPixels[xval][yval]);
          float valgreen = green(outputPixels[xval][yval]);
          float valblue = blue(outputPixels[xval][yval]);
          // Multiply adjacent pixels based on the kernel values
          sumred += kernel[ky][kx] * valred;
          sumgreen += kernel[ky][kx] * valgreen;
          sumblue += kernel[ky][kx] * valblue;
        }
      }
      // For this pixel in the new image, set the gray value
      // based on the sum from the kernel
      blurredPixels[x][y] = color(sumred, sumgreen, sumblue);
    }
  }
  return blurredPixels;
}

void initPixels(color dpixels[][]) {
  for (int x=0; x<dpixels.length; x++)
    for (int y=0; y<dpixels[x].length; y++) {
      dpixels[x][y] = color(255);
    }
}

PImage convertPixels(color dpixels[][]) {
  PImage img = createImage(dpixels.length, dpixels[0].length, RGB);
  img.loadPixels();
 // println("Dimensions: "+dpixels.length+", "+dpixels[0].length);
  int i = 0;
  for (int y=0; y<dpixels[0].length; y++)
    for (int x=0; x<dpixels.length; x++, i++) {
       img.pixels[i] = dpixels[x][y];
    } 
  img.updatePixels();
  return img;
}

/* No longer needed, but useful for debugging */
void drawPixels(int xpos, int ypos, color dpixels[][]) {
  for (int x=0; x<dpixels.length; x++)
    for (int y=0; y<dpixels[x].length; y++) {
      stroke(dpixels[x][y]);
      point(xpos+x, ypos+y);
    }
}

void mouseMoved(){
  if(mouseX > XORIGIN && mouseX < XORIGIN+CHARTSIZE && mouseY<YORIGIN && mouseY > YORIGIN-CHARTSIZE){
    mouseOver = Integer.toString(gs.rmapx(mouseX-XORIGIN));
  }
}
