# Supplementary material for: Analyzing Engagement in a Web-Based Intervention Platform Through Visualizing Log-Data
Source: J Med Internet Res. 2014 Nov 13;16(11):e252. doi: 10.2196/jmir.3575 (PMC4260085; doi:10.2196/jmir.3575)
Supplement: Supplementary file 1 [file jmir_v16i11e252_app1.zip › Submission_files/graph_next_action/scale.pde]

class Scale {
  int size_x, size_y;  // size in pixels
  float max; // Maximum value before scaling.
  int maxAxis; // Line along axis is shorter than size of chart
  int x, y;  // Origin of axes
  ArrayList labels; // Labels of tick markers and apps

  /* x,y are origin of graph 
   size_x and size_y are the size of the graph.
   max is the highest value sequence number.
   */
  Scale(int x, int y, int size_x, int size_y, int maxValue) {
    this.size_x=size_x; 
    this.size_y=size_y; 
    this.max=(float)maxValue; // Stored as a float as floating point division needed for scaling.
    this.x=x; 
    this.y=y;


    String s[] = loadStrings("scale.csv");
    labels = new ArrayList();
    for (int i=0; i<s.length; i++) {
      String fields[] = split(s[i], ",");
      if (fields.length != 2) {
        println("scale.csv should contain 2 comma separated values on every line, exiting");
        exit();
      }

      if (Character.isDigit(fields[0].charAt(0))) {
        labels.add(new Label(fields[0], int(fields[1])));
      }
      else {
        this.maxAxis = mapx(Integer.parseInt(fields[1])-1);
        break;
      }
    }
  }

  void draw() {
    stroke(0);
    line(x, y, x, y-maxAxis);
    line(x, y, x+maxAxis, y);
    int j=0;
    noStroke();

    // Draw the colour gradient bar (legend)
    for (float f=0; f<g.max(); f+=0.25) {

      fill(g.getGradient(f));
      rect(10, 70-j++, 3, 3);
    }
    fill(0);
    stroke(0);

    // Draw numeric labels and tickmarks for y axis
    for (int i= 0; i<labels.size(); i++) {
      Label l = (Label)labels.get(i);
      if (l.name.matches("[0-9]*")) { 
        int ypos = y-mapy(l.tick);
        int xpos = x+mapx(l.tick);
        line(x, ypos, x-TICKSIZE, ypos);
        text(l.name, x-TEXTWIDTH, ypos+TEXTHEIGHT/2);
        line(xpos, y, xpos, y+TICKSIZE);
        text(l.name, xpos-TEXTWIDTH/5, y+TEXTHEIGHT+4);
      }
    }
  }

  void draw(int xorg, int yorg) {
    stroke(0);
    line(xorg, yorg, xorg, yorg-maxAxis);
    line(xorg, yorg, xorg+maxAxis, yorg);
    int j=0;
    noStroke();

    fill(0);
    stroke(0);

    // Draw numeric labels and tickmarks for y axis
    for (int i= 0; i<labels.size(); i++) {
      Label l = (Label)labels.get(i);
      if (l.name.matches("[0-9]*")) { 
        int ypos = yorg-mapy(l.tick);
        int xpos = xorg+mapx(l.tick);
        if (l.tick < max) {
          line(xorg, ypos, xorg-TICKSIZE, ypos);
          text(l.name, xorg-TEXTWIDTH, ypos+TEXTHEIGHT/2);
          line(xpos, yorg, xpos, yorg+TICKSIZE);
          text(l.name, xpos-TEXTWIDTH/5, yorg+TEXTHEIGHT+4);
        }
      }
    }
  }

  /* return pixel for val as proportion of maximum */
  int mapy(int val) {
    return int((float(val)/max) * size_y);
  }

  int mapx(int val) {
    return int((float(val)/max) * size_x);
  }
  int rmapx(int x){
    return int((x*max)/size_x);
  }

  int size_x() {
    return size_x;
  }
  int size_y() {
    return size_y;
  }
  float max() {
    return max;
  }
}
