# Supplementary material for: Analyzing Engagement in a Web-Based Intervention Platform Through Visualizing Log-Data
Source: J Med Internet Res. 2014 Nov 13;16(11):e252. doi: 10.2196/jmir.3575 (PMC4260085; doi:10.2196/jmir.3575)
Supplement: Supplementary file 1 [file jmir_v16i11e252_app1.zip › Submission_files/graph_next_action/session.pde]

class Session {
  ArrayList points;

  Session(ArrayList points) {
    this.points = points;
  }
  
  /* Goes through the points in the session, and increases the density for pixels in the heat map corresponding
    to those points. 0,0 will be mapped to the origin of the graph (bottom left).
    The maximum value is mapped to the top right.
  */
  void mark(float density[][], Scale s) {
    if (points.size() < 2)
      return;

    int x, y;
    for (int i=0; i<points.size()-1; i++) {
      int p1 = (Integer)points.get(i);
      int p2 = (Integer)points.get(i+1);
      x=s.mapx(p1);
      y=s.mapy(p2);

      // Process the pixels surrounding the pixel being drawn, surrounding pixels get half the increment.
      // This produces a heat-map effect
      for (int j=0; j<3; j++) {
        for (int k=0; k<3; k++) {
          density[x+j][y+k]=density[x+j][y+k]+0.1;
        }
      }
      density[x+1][y+1]=density[x+1][y+1]+0.1;
    }
  }

  Float max() {
    Float max = 0.0;
    for (int i=0; i<points.size(); i++) {
      Float my = (Float)points.get(i);
      if (my > max) max = my;
    }
    return max;
  }
}
