# Supplementary material for: Analyzing Engagement in a Web-Based Intervention Platform Through Visualizing Log-Data
Source: J Med Internet Res. 2014 Nov 13;16(11):e252. doi: 10.2196/jmir.3575 (PMC4260085; doi:10.2196/jmir.3575)
Supplement: Supplementary file 1 [file jmir_v16i11e252_app1.zip › Submission_files/graph_next_action/web-export/finish_point.pde]

/*
 Simple program reads in points.csv, and charts the start and
 endpoints of pairs of floats against a scale
*/

ArrayList data;
Scale gs;

void setup() {
  data = new ArrayList();
  size(400, 400);
  ellipseMode(CENTER);

  String s[] = loadStrings("points.csv");
  if (s == null) {
    println("cant load files");
    exit();
  }

  for (int i=0; i<s.length; i++) {
    String fields[] = s[i].split(",");
     if(fields.length != 2){
          println("Bad data.csv file - each line should contain two floats separated by a comma");
          return;
        }
    data.add(new Datapoint(float(fields[0]), float(fields[1])));
  }
  float max = 0.0;
  for(int i=0; i<data.size(); i++){
    float ep = ((Datapoint)data.get(i)).ep();
    if(ep > max) max = ep;
  }
  println("Max is "+max);
  gs = new Scale(XMARGIN, SCREENY-YMARGIN, CHARTSIZE,max);
}

void draw(){
   for(int i=0; i<data.size(); i++){
     Datapoint dp = (Datapoint)data.get(i);
     dp.draw(i, gs);
   }
   gs.draw();
}
static final int SCREENX = 400;
static final int SCREENY = 400;
static final int CHARTSIZE = 350;
static final int XMARGIN = 20;
static final int YMARGIN = 20;
static final int CIRCLERADIUS = 7;
class Datapoint {
  float startpoint;
  float endpoint;

  Datapoint(float sp, float ep) {
    startpoint = sp;
    endpoint = ep;
  }
  void draw(int xindex, Scale s) {
    int y1 = s.mapy(startpoint);
    int y2 = s.mapy(endpoint);
    int x=s.mapx(xindex);
    line(x, y1, x, y2);
    ellipse(x, y1, CIRCLERADIUS, CIRCLERADIUS);
    ellipse(x, y2, CIRCLERADIUS, CIRCLERADIUS);
  }
  float sp() {
    return startpoint;
  }
  float ep() {
    return endpoint;
  }
}

class Scale {
  int size;
  float max;
  int x;
  int y;
  
  Scale(int x, int y, int size, float max){
    this.size=size; this.max=max; this.x=x; this.y=y;
  }
  void draw(){
    line(x, y, x, y-size);
    line(x,y,size,y);
  }
  int mapy(float val){
    return y-int(val/max * (float)size);
  }
  int mapx(int xindex){
    return x+(xindex+1)*5;
  }
  
  int size(){
    return size;
  }
  float max(){
    return max;
  }
}
