# Supplementary material for: Analyzing Engagement in a Web-Based Intervention Platform Through Visualizing Log-Data
Source: J Med Internet Res. 2014 Nov 13;16(11):e252. doi: 10.2196/jmir.3575 (PMC4260085; doi:10.2196/jmir.3575)
Supplement: Supplementary file 1 [file jmir_v16i11e252_app1.zip › Submission_files/graph_start_finish/constants.pde]

static final int SCREENX = 1024
static final int SCREENY = 868
static final int XSIZE = 950
static final int YSIZE = 750
static final int XMARGIN = 20
static final int YMARGIN = 70
static final int CIRCLERADIUS = 7
static final int TICKSIZE=5
static final int TEXTWIDTH = 15
static final int TEXTHEIGHT=5
static final int TEXTCOLOR=50
static final int STARTCOLOR=255
static final int ENDCOLOR=125
static final int XGAP=5
static final int BUTTONWIDTH = 140
static final int BUTTONHEIGHT=20
static final int COLUMN_STARTSEQ=0
static final int COLUMN_ENDSEQ=1
static final int COLUMN_STARTCODE=2
static final int COLUMN_ENDCODE=3
static final int EVENT_NEXT = 2
static final int EVENT_PREVIOUS = 1
static final int EVENT_PDF = 3
static final int EVENT_SLIDER=4
static final int EVENT_EXIT=0
static final int NUM_ONSCREEN = 190
