# Supplementary material for: Analyzing Engagement in a Web-Based Intervention Platform Through Visualizing Log-Data
Source: J Med Internet Res. 2014 Nov 13;16(11):e252. doi: 10.2196/jmir.3575 (PMC4260085; doi:10.2196/jmir.3575)
Supplement: Supplementary file 1 [file jmir_v16i11e252_app1.zip › Submission_files/graph_start_finish/data/firstlast.csv]

1	27	1	4.5
8	8	2	2
8	12	2	2.4
15	21	3	3.6
22	27	4	4.5
1	11	1	2.3
1	20	1	3.5
20	21	3.5	3.6
16	21	3.1	3.6
21	21	3.6	3.6
1	14	1	2.6
14	15	2.6	3
15	8	3	2
9	11	2.1	2.3
11	12	2.3	2.4
15	22	3	4
22	6	4	1.5
6	6	1.5	1.5
7	18	1.6	3.3
18	19	3.3	3.4
1	7	1	1.6
8	8	2	2
9	26	2.1	4.4
26	28	4.4	4.6
1	1	1	1
2	12	1.1	2.4
13	16	2.5	3.1
16	17	3.1	3.2
17	1	3.2	1
1	1	1	1
2	2	1.1	1.1
2	2	1.1	1.1
20	27	3.5	4.5
22	25	4	4.3
25	26	4.3	4.4
25	28	4.3	4.6
25	28	4.3	4.6
1	11	1	2.3
12	19	2.4	3.4
