# Supplementary material for: Analyzing Engagement in a Web-Based Intervention Platform Through Visualizing Log-Data
Source: J Med Internet Res. 2014 Nov 13;16(11):e252. doi: 10.2196/jmir.3575 (PMC4260085; doi:10.2196/jmir.3575)
Supplement: Supplementary file 1 [file jmir_v16i11e252_app1.zip › Submission_files/graph_start_finish/datapoint.pde]

public class Datapoint implements Comparable<Datapoint> {
  int startpoint;
  int endpoint;
  int y1;
  int y2;
  int x;
  String code1; 
  String code2;

  Datapoint(int sp, int ep, String code1, String code2) {
    startpoint = sp;
    endpoint = ep;
    this.code1 = code1;  
    this.code2 = code2;
  }
  void draw(int xindex, Scale s) {
    y1 = s.mapy(startpoint);
    y2 = s.mapy(endpoint);
    x=s.mapx(xindex);
    line(x, y1, x, y2);
    fill(STARTCOLOR);
    ellipse(x, y1, CIRCLERADIUS, CIRCLERADIUS);
    fill(ENDCOLOR);
    ellipse(x, y2, CIRCLERADIUS, CIRCLERADIUS);
  }
  int sp() {
    return startpoint;
  }
  int ep() {
    return endpoint;
  }

//@Override
  public int compareTo(Datapoint d)
  {
    return code2.compareTo(d.code2);
  }

}
