# Supplementary material for: Analyzing Engagement in a Web-Based Intervention Platform Through Visualizing Log-Data
Source: J Med Internet Res. 2014 Nov 13;16(11):e252. doi: 10.2196/jmir.3575 (PMC4260085; doi:10.2196/jmir.3575)
Supplement: Supplementary file 1 [file jmir_v16i11e252_app1.zip › Submission_files/graph_start_finish/graph_start_finish.pde]

import processing.pdf.*;
import controlP5.*; 
import java.util.Collections;
/*
 Simple program reads in firstlast.csv, and charts the start and
 endpoints of pairs of integers against a scale
 */

ArrayList<Datapoint> data;
Scale gs;
boolean writing;
String mouseOverLabel;
int sessionIndex;
ControlP5 cp5; 
int pages;
Slider dataSlider;
int sliderPosition;

void setup() {
  data = new ArrayList<Datapoint>();
  writing=false;
  mouseOverLabel="";
  sessionIndex = 0; 
  pages = 0;

  size(SCREENX, SCREENY);
  ellipseMode(CENTER);
  fill(TEXTCOLOR);

  String s[] = loadStrings("firstlast.csv");
  if (s == null) {
    println("cant load files");
    exit();
  }
  processStartFinish(s);
  createUserInterface();
  println("See http://www.scss.tcd.ie/Gavin.Doherty/engvis for updates");
}

void processStartFinish(String s[]) {
  for (int i=0; i<s.length; i++) {
    String fields[] = s[i].split(",");
    if (fields.length != 4) {
      println("Bad firstlast.csv file - each line should contain two integers and two labels separated by commas");
      return;
    }
    if (!fields[COLUMN_STARTSEQ].equals(fields[COLUMN_ENDSEQ])) {
      data.add(new Datapoint(int(fields[COLUMN_STARTSEQ]), int(fields[COLUMN_ENDSEQ]), fields[COLUMN_STARTCODE], fields[COLUMN_ENDCODE]));
    }
  }
  Collections.sort(data);

  int max = 0;
  for (int i=0; i<data.size(); i++) {
    int ep = ((Datapoint)data.get(i)).ep();
    if (ep > max) max = ep;
  }
  //println("Max is "+max);
  gs = new Scale(XMARGIN, SCREENY-YMARGIN, XSIZE, YSIZE, max, "scale.csv");
}


void draw() {
  background(255);

  for (int i=0; i<NUM_ONSCREEN && i+sessionIndex < data.size(); i++) {
    Datapoint dp = (Datapoint)data.get(sessionIndex+i);
    dp.draw(i, gs);
  }
  fill(TEXTCOLOR);
  gs.draw();
  if (!writing) {
    text(mouseOverLabel, SCREENX-60, SCREENY-2*TEXTHEIGHT);
  }
}

void mouseMoved() {
  for (int i=0; i<NUM_ONSCREEN && sessionIndex+i < data.size(); i++) {
    Datapoint p = (Datapoint)data.get(sessionIndex+i);
    if (mouseX < p.x+CIRCLERADIUS && mouseX >p.x-CIRCLERADIUS && mouseY< p.y1+CIRCLERADIUS  && mouseY > p.y1-CIRCLERADIUS) {
      mouseOverLabel=p.code1;
    }
    else if (mouseX < p.x+CIRCLERADIUS && mouseX >p.x-CIRCLERADIUS && mouseY< p.y2+CIRCLERADIUS  && mouseY > p.y2-CIRCLERADIUS) {
      mouseOverLabel=p.code2;
    }
  }
}


color chooseColor() {
  // Should just define an array of nice colors and cycle through them
  return color(int(random(0, 200)), int(random(0, 200)), int(random(0, 200)));
}
