# Supplementary material for: Analyzing Engagement in a Web-Based Intervention Platform Through Visualizing Log-Data
Source: J Med Internet Res. 2014 Nov 13;16(11):e252. doi: 10.2196/jmir.3575 (PMC4260085; doi:10.2196/jmir.3575)
Supplement: Supplementary file 1 [file jmir_v16i11e252_app1.zip › Submission_files/graph_start_finish/scale.pde]

class Scale {
  int xsize, ysize;
  int max;
  int x; // Origin of axes
  int y;
  int ticks[];
  String labels[];

  Scale(int x, int y, int xsize, int ysize, int max, String scale_file) {
    this.xsize=xsize;    this.ysize=ysize;
    this.max=max; 
    this.x=x; 
    this.y=y;
    String s[] = loadStrings("scale.csv");
    ticks = new int[s.length];
    labels = new String[s.length];
    for (int i=0; i<s.length; i++) {
      String fields[] = split(s[i], ",");
      ticks[i] = int(fields[1]);
      labels[i] = fields[0];
     // println(ticks[i]);
    }
  }
  void draw() {
    line(x, y, x, y-ysize);
    line(x, y, x+xsize, y);
    for (int i= 0; i<ticks.length; i++) {
      if (labels[i].matches("[0-9]*")) {
        int ypos = mapy(ticks[i]);
        line(x, ypos, x-TICKSIZE, ypos);
        text(labels[i], x-TEXTWIDTH, ypos+TEXTHEIGHT);
      }
    }
  }
  int mapy(int val) {
    return y-int(float(val)/float(max) * (float)ysize);
  }
  int mapx(int xindex) {
    return x+(xindex+1)*5;
  }

  int ysize() {
    return ysize;
  }
  int max() {
    return max;
  }
}
