# Supplementary material for: Analyzing Engagement in a Web-Based Intervention Platform Through Visualizing Log-Data
Source: J Med Internet Res. 2014 Nov 13;16(11):e252. doi: 10.2196/jmir.3575 (PMC4260085; doi:10.2196/jmir.3575)
Supplement: Supplementary file 1 [file jmir_v16i11e252_app1.zip › Submission_files/graph_start_finish/userInterface.pde]

void createUserInterface() {
  cp5 = new ControlP5(this);
  PFont p = createFont("ArialMT", 12); 
  cp5.setControlFont(p, 12);

  if (data.size() > NUM_ONSCREEN) {
    cp5.addButton("Previous")
      .setValue(10)
        .setPosition(XMARGIN, 10)
          .setSize(BUTTONWIDTH, BUTTONHEIGHT)
            .setId(EVENT_PREVIOUS);
    cp5.addButton("Next")
      .setValue(10)
        .setPosition(XMARGIN+XGAP+BUTTONWIDTH, 10)
          .setSize(BUTTONWIDTH, BUTTONHEIGHT)
            .setId(EVENT_NEXT);
    dataSlider = cp5.addSlider("sliderPosition")
      .setPosition(XMARGIN, SCREENY-50)
        .setRange(0, data.size()-NUM_ONSCREEN)
          .setSize(XSIZE, BUTTONHEIGHT)
            .setHandleSize(30)
              .setSliderMode(Slider.FLEXIBLE)
                .setId(EVENT_SLIDER);
  }
  cp5.addButton("Write PDF")
    .setValue(10)
      .setPosition(XMARGIN+2*(XGAP+BUTTONWIDTH), 10)
        .setSize(BUTTONWIDTH, BUTTONHEIGHT)
          .setId(EVENT_PDF);

  cp5.addButton("Exit")
    .setValue(10)
      .setPosition(SCREENX-XGAP-BUTTONWIDTH, 10)
        .setSize(BUTTONWIDTH, BUTTONHEIGHT)
          .setId(EVENT_EXIT);

 }


public void controlEvent(ControlEvent theEvent) {

  switch(theEvent.controller().id()) {
  case EVENT_NEXT:
    if (sessionIndex+NUM_ONSCREEN < data.size()-1) {
      sessionIndex++;
    }
    println("next!");
    break;
  case EVENT_PREVIOUS:
    if (sessionIndex>0) {
      sessionIndex--;
    }
    break;
  case EVENT_PDF:
    PGraphicsPDF pdf;
    pdf = (PGraphicsPDF) createGraphics(width, height, PDF, "output"+pages+".pdf");
    beginRecord(pdf);
    writing=true;
    pages++;
    draw();
    writing=false;
    endRecord();
    break;
  case EVENT_EXIT:
    exit();
    break;
  case EVENT_SLIDER:
    int sliderPos = int(theEvent.controller().value());
    if (data.size() < NUM_ONSCREEN) sessionIndex = 0;
    else sessionIndex = constrain(sliderPos, 0, data.size()-NUM_ONSCREEN);
    break;
  }
}
