# Supplementary material for: Analyzing Engagement in a Web-Based Intervention Platform Through Visualizing Log-Data
Source: J Med Internet Res. 2014 Nov 13;16(11):e252. doi: 10.2196/jmir.3575 (PMC4260085; doi:10.2196/jmir.3575)
Supplement: Supplementary file 1 [file jmir_v16i11e252_app1.zip › Submission_files/process_data/constants.pde]

static final int SESSION_TIMEOUT = 60;

static final int COLUMN_USER = 0;
static final int COLUMN_TIME = 1; // Column number of timestamp, starting from 0.
static final int COLUMN_URL = 2; // Columns are numbered from 0
static final int NUM_COLUMNS = 3;

static final String DATE_FORMAT = "dd/MM/yyyy HH:mm";

static final int NUM_MODULES = 7; // Maximum module number (for graph scales)
