# Supplementary material for: Analyzing Engagement in a Web-Based Intervention Platform Through Visualizing Log-Data
Source: J Med Internet Res. 2014 Nov 13;16(11):e252. doi: 10.2196/jmir.3575 (PMC4260085; doi:10.2196/jmir.3575)
Supplement: Supplementary file 1 [file jmir_v16i11e252_app1.zip › Submission_files/process_data/data/points.csv]

Client Random ID	date	URL
3	29/01/2011 13:22	http://url1
3	29/01/2011 13:22	http://url1
3	29/01/2011 13:23	http://url2
3	29/01/2011 13:23	http://url2
3	29/01/2011 13:23	http://url3
3	29/01/2011 13:25	http://url3
3	29/01/2011 13:25	http://urlapp1
3	29/01/2011 13:26	http://url4
3	29/01/2011 13:29	http://url4
3	29/01/2011 13:30	http://url5
3	29/01/2011 13:30	http://url5
3	29/01/2011 13:32	http://url6
3	29/01/2011 13:32	http://url6
3	29/01/2011 13:32	http://urlapp1
3	29/01/2011 13:33	http://url7
3	29/01/2011 13:33	http://url7
3	29/01/2011 13:35	http://url8
3	29/01/2011 13:41	http://url8
3	29/01/2011 13:43	http://url9
3	29/01/2011 13:43	http://url9
3	29/01/2011 13:44	http://urlapp2
3	29/01/2011 13:45	http://url10
3	29/01/2011 13:45	http://url10
3	29/01/2011 13:45	http://url11
3	29/01/2011 13:46	http://url11
3	29/01/2011 13:51	http://url12
3	29/01/2011 13:53	http://url12
3	29/01/2011 13:53	http://urlapp2
3	29/01/2011 13:53	http://url13
3	29/01/2011 13:55	http://url13
3	29/01/2011 13:55	http://url14
3	29/01/2011 13:55	http://url14
3	29/01/2011 13:56	http://url15
3	29/01/2011 13:56	http://url15
3	29/01/2011 13:56	http://urlapp1
3	29/01/2011 13:56	http://url16
3	29/01/2011 13:57	http://url16
3	29/01/2011 13:57	http://url17
3	29/01/2011 13:57	http://url17
3	29/01/2011 13:58	http://url18
3	29/01/2011 13:58	http://url18
3	29/01/2011 14:01	http://url19
3	29/01/2011 14:03	http://url19
3	29/01/2011 14:04	http://urlapp1
3	29/01/2011 14:04	http://url20
3	29/01/2011 14:04	http://url20
3	29/01/2011 14:04	http://url21
3	29/01/2011 14:04	http://url21
3	29/01/2011 14:04	http://url22
3	29/01/2011 14:05	http://url22
3	29/01/2011 14:05	http://url23
3	29/01/2011 14:05	http://url23
3	29/01/2011 14:05	http://urlapp2
3	29/01/2011 14:05	http://url24
3	29/01/2011 14:05	http://url24
3	29/01/2011 14:06	http://url25
3	29/01/2011 14:08	http://url25
3	29/01/2011 14:09	http://url26
3	29/01/2011 14:09	http://url26
3	29/01/2011 14:10	http://url27
3	29/01/2011 14:11	http://urlapp2
3	29/01/2011 14:11	http://url27
3	31/01/2011 00:12	http://url8
3	31/01/2011 21:41	http://url8
3	31/01/2011 21:53	http://url9
3	31/01/2011 21:54	http://url9
3	31/01/2011 21:54	http://urlapp2
3	31/01/2011 21:55	http://url10
3	31/01/2011 21:56	http://url10
3	31/01/2011 21:56	http://url11
3	31/01/2011 21:57	http://url11
3	31/01/2011 21:58	http://url12
3	31/01/2011 21:58	http://url12
3	01/02/2011 11:49	http://urlapp2
3	04/02/2011 10:56	http://urlapp2
3	06/02/2011 19:03	http://urlapp1
3	06/02/2011 19:03	http://url15
3	06/02/2011 19:03	http://url16
3	06/02/2011 19:03	http://url17
3	06/02/2011 19:03	http://url18
3	06/02/2011 19:03	http://url19
3	06/02/2011 19:04	http://url20
3	06/02/2011 19:04	http://url21
3	06/02/2011 19:04	http://urlapp1
3	07/02/2011 14:17	http://url22
3	07/02/2011 14:19	http://url22
3	07/02/2011 14:19	http://url23
3	07/02/2011 14:26	http://url23
3	07/02/2011 14:26	http://urlapp2
3	07/02/2011 14:32	http://url24
3	07/02/2011 14:36	http://url24
3	07/02/2011 14:44	http://url25
3	07/02/2011 14:47	http://url25
3	07/02/2011 14:47	http://url26
3	07/02/2011 14:48	http://url26
3	07/02/2011 14:52	http://url27
3	07/02/2011 14:52	http://urlapp2
3	07/02/2011 14:52	http://url27
3	07/02/2011 14:52	http://url22
3	07/02/2011 14:52	http://url22
3	07/02/2011 14:52	http://url23
3	07/02/2011 14:52	http://url23
3	07/02/2011 14:52	http://urlapp2
3	07/02/2011 14:52	http://url24
3	07/02/2011 14:52	http://url24
3	07/02/2011 14:52	http://url25
3	07/02/2011 14:55	http://url25
3	07/02/2011 14:58	http://url26
3	07/02/2011 14:58	http://url26
3	07/02/2011 15:01	http://url27
3	07/02/2011 15:01	http://urlapp2
3	07/02/2011 15:03	http://url27
3	07/02/2011 15:03	http://url22
3	07/02/2011 15:05	http://url22
3	07/02/2011 15:06	http://url23
3	07/02/2011 15:07	http://url23
3	07/02/2011 15:08	http://urlapp2
3	07/02/2011 15:08	http://url24
3	07/02/2011 15:09	http://url24
3	07/02/2011 15:10	http://url25
3	07/02/2011 15:10	http://url25
3	07/02/2011 15:11	http://url26
3	07/02/2011 15:11	http://url26
3	07/02/2011 15:13	http://url27
3	07/02/2011 15:13	http://urlapp2
3	07/02/2011 15:15	http://url27
3	08/02/2011 10:49	http://url1
3	08/02/2011 10:59	http://url1
3	08/02/2011 10:59	http://url2
3	08/02/2011 10:59	http://url2
3	08/02/2011 10:59	http://url3
3	08/02/2011 10:59	http://url3
3	08/02/2011 10:59	http://urlapp1
3	08/02/2011 10:59	http://url4
3	08/02/2011 10:59	http://url4
3	08/02/2011 10:59	http://url5
3	08/02/2011 10:59	http://url5
3	08/02/2011 11:01	http://url6
3	08/02/2011 11:01	http://url6
3	08/02/2011 11:01	http://urlapp1
3	08/02/2011 11:01	http://url7
3	08/02/2011 11:01	http://url7
3	08/02/2011 11:01	http://url8
3	08/02/2011 11:01	http://url8
3	08/02/2011 11:01	http://url9
3	08/02/2011 11:01	http://url9
3	08/02/2011 11:01	http://urlapp2
3	08/02/2011 11:01	http://url10
3	08/02/2011 11:01	http://url10
3	08/02/2011 11:07	http://url11
3	08/02/2011 11:07	http://url11
3	08/02/2011 11:07	http://urlapp2
3	08/02/2011 11:07	http://urlapp2
3	08/02/2011 11:09	http://urlapp2
3	08/02/2011 11:10	http://urlapp2
3	08/02/2011 11:10	http://urlapp2
3	11/02/2011 13:05	http://urlapp1
3	11/02/2011 13:05	http://urlapp1
3	11/02/2011 13:10	http://urlapp1
3	14/02/2011 20:22	http://urlapp2
3	14/02/2011 20:27	http://urlapp2
3	14/02/2011 20:27	http://urlapp2
3	14/02/2011 20:27	http://urlapp2
3	16/02/2011 18:36	http://url1
3	16/02/2011 18:37	http://url1
3	16/02/2011 18:39	http://url2
3	16/02/2011 18:40	http://url2
3	16/02/2011 18:40	http://url3
3	16/02/2011 18:40	http://url3
3	16/02/2011 18:42	http://urlapp1
3	16/02/2011 18:42	http://url4
3	16/02/2011 18:45	http://url4
3	16/02/2011 18:45	http://url5
3	16/02/2011 18:45	http://url5
3	16/02/2011 18:45	http://url6
3	16/02/2011 18:47	http://url6
3	16/02/2011 18:48	http://urlapp1
3	16/02/2011 18:49	http://url7
3	16/02/2011 18:50	http://url7
3	16/02/2011 18:50	http://url8
3	16/02/2011 18:51	http://url8
3	16/02/2011 18:52	http://url9
3	16/02/2011 18:52	http://url9
3	16/02/2011 18:52	http://urlapp2
3	16/02/2011 18:53	http://url10
3	16/02/2011 18:53	http://url10
3	16/02/2011 18:53	http://url11
3	16/02/2011 18:53	http://url11
3	16/02/2011 18:53	http://url12
3	16/02/2011 18:53	http://url12
3	16/02/2011 18:53	http://urlapp2
3	16/02/2011 18:53	http://url13
3	16/02/2011 18:53	http://url13
3	16/02/2011 18:53	http://url14
3	16/02/2011 18:53	http://url14
3	16/02/2011 18:53	http://url15
3	16/02/2011 19:01	http://url15
3	16/02/2011 19:01	http://urlapp1
3	16/02/2011 19:01	http://url16
3	16/02/2011 19:01	http://url16
3	16/02/2011 19:01	http://url17
3	16/02/2011 19:01	http://url17
3	16/02/2011 19:02	http://url18
3	16/02/2011 19:03	http://url18
3	16/02/2011 19:03	http://url19
3	16/02/2011 19:03	http://url19
3	16/02/2011 19:03	http://urlapp1
3	16/02/2011 19:03	http://url20
3	18/02/2011 14:03	http://url20
3	18/02/2011 14:03	http://url21
3	25/02/2011 10:39	http://urlapp1
3	25/02/2011 10:40	http://url16
3	25/02/2011 10:40	http://url16
3	25/02/2011 10:40	http://url16
3	25/02/2011 10:40	http://url17
3	25/02/2011 10:41	http://url17
3	25/02/2011 10:41	http://url17
3	25/02/2011 10:41	http://url18
3	25/02/2011 10:41	http://url18
3	25/02/2011 10:41	http://urlapp1
3	25/02/2011 10:41	http://url18
3	25/02/2011 10:41	http://url19
3	25/02/2011 10:41	http://url19
3	25/02/2011 10:41	http://url19
3	25/02/2011 10:42	http://urlapp1
3	25/02/2011 10:42	http://urlapp1
3	25/02/2011 10:42	http://urlapp1
3	25/02/2011 10:42	http://url20
3	25/02/2011 10:42	http://url20
3	25/02/2011 10:42	http://url18
3	25/02/2011 10:43	http://url18
3	25/02/2011 10:52	http://url19
3	25/02/2011 10:52	http://url19
3	25/02/2011 10:53	http://urlapp1
3	25/02/2011 10:58	http://url20
3	25/02/2011 10:58	http://url20
3	25/02/2011 10:58	http://url20
3	25/02/2011 10:59	http://url21
3	25/02/2011 10:59	http://url21
3	25/02/2011 16:15	http://url21
3	25/02/2011 16:15	http://url21
3	06/03/2011 20:22	http://urlapp1
3	06/03/2011 20:22	http://urlapp1
3	10/03/2011 22:27	http://url1
3	10/03/2011 22:29	http://url1
3	10/03/2011 22:47	http://url2
3	10/03/2011 22:49	http://url2
3	10/03/2011 22:49	http://url3
3	10/03/2011 22:49	http://url3
3	10/03/2011 22:51	http://urlapp1
3	10/03/2011 22:52	http://url4
3	10/03/2011 22:53	http://url4
3	10/03/2011 22:53	http://url5
3	10/03/2011 22:53	http://url5
3	10/03/2011 22:53	http://url6
3	10/03/2011 22:55	http://url6
3	10/03/2011 22:55	http://urlapp1
3	10/03/2011 22:56	http://url7
3	10/03/2011 22:57	http://url7
3	10/03/2011 22:57	http://url8
3	10/03/2011 22:57	http://url8
3	10/03/2011 22:57	http://url9
3	10/03/2011 22:57	http://url9
3	10/03/2011 22:57	http://urlapp2
3	10/03/2011 22:57	http://url10
3	10/03/2011 22:57	http://url10
3	10/03/2011 22:58	http://url11
3	10/03/2011 22:58	http://url11
3	10/03/2011 22:59	http://url12
3	10/03/2011 22:59	http://url12
3	10/03/2011 23:00	http://urlapp2
3	10/03/2011 23:02	http://url13
3	10/03/2011 23:08	http://url13
3	10/03/2011 23:08	http://url14
3	11/03/2011 11:53	http://url14
3	11/03/2011 11:53	http://url15
3	17/03/2011 20:39	http://url15
3	17/03/2011 20:40	http://urlapp1
3	17/03/2011 20:40	http://url16
3	17/03/2011 20:41	http://url16
3	17/03/2011 20:41	http://url17
3	17/03/2011 20:41	http://url17
3	17/03/2011 20:42	http://url18
3	17/03/2011 20:42	http://url18
3	17/03/2011 20:42	http://url19
3	17/03/2011 20:42	http://url19
3	17/03/2011 20:43	http://urlapp1
3	17/03/2011 20:43	http://url20
3	17/03/2011 20:43	http://url20
3	17/03/2011 20:44	http://url21
3	17/03/2011 20:44	http://url21
3	17/03/2011 20:44	http://url22
3	17/03/2011 20:44	http://url22
3	17/03/2011 20:44	http://url23
3	17/03/2011 20:44	http://url23
3	17/03/2011 20:44	http://urlapp2
3	17/03/2011 20:44	http://url24
3	17/03/2011 20:44	http://url24
3	17/03/2011 20:45	http://url25
3	17/03/2011 20:45	http://url25
3	17/03/2011 20:46	http://url26
3	17/03/2011 20:48	http://url26
3	17/03/2011 20:48	http://url27
3	17/03/2011 20:52	http://urlapp2
3	17/03/2011 20:58	http://url27
3	17/03/2011 21:03	http://url8
3	17/03/2011 21:03	http://url8
3	18/03/2011 11:40	http://url9
3	18/03/2011 11:46	http://url9
3	18/03/2011 11:46	http://urlapp2
3	18/03/2011 11:55	http://url10
3	18/03/2011 11:55	http://url10
3	18/03/2011 12:03	http://url11
3	18/03/2011 18:25	http://url11
3	18/03/2011 18:25	http://url12
3	18/03/2011 18:33	http://url12
3	19/03/2011 19:17	http://urlapp2
3	19/03/2011 19:17	http://urlapp2
3	19/03/2011 19:26	http://urlapp1
3	19/03/2011 19:27	http://url15
3	19/03/2011 19:27	http://url16
3	19/03/2011 19:27	http://url17
3	19/03/2011 19:27	http://url18
3	19/03/2011 19:29	http://url19
3	19/03/2011 19:29	http://url20
3	19/03/2011 19:30	http://url21
3	19/03/2011 19:30	http://urlapp1
3	19/03/2011 19:31	http://url22
3	19/03/2011 19:32	http://url22
3	19/03/2011 19:33	http://url23
3	19/03/2011 19:33	http://url23
3	19/03/2011 19:33	http://urlapp2
3	19/03/2011 19:33	http://url24
3	19/03/2011 19:33	http://url24
3	19/03/2011 19:33	http://url25
3	19/03/2011 19:33	http://url25
3	19/03/2011 19:33	http://url26
3	19/03/2011 19:33	http://url26
3	19/03/2011 19:33	http://url27
3	19/03/2011 19:33	http://urlapp2
3	19/03/2011 19:33	http://url27
3	19/03/2011 19:34	http://url22
3	19/03/2011 19:34	http://url22
3	19/03/2011 19:35	http://url23
3	19/03/2011 19:35	http://url23
3	19/03/2011 19:37	http://urlapp2
3	19/03/2011 19:38	http://url24
3	19/03/2011 19:38	http://url24
3	19/03/2011 19:39	http://url25
3	19/03/2011 19:39	http://url25
3	19/03/2011 19:40	http://url26
3	19/03/2011 19:41	http://url26
3	19/03/2011 19:42	http://url27
3	19/03/2011 19:43	http://urlapp2
3	19/03/2011 19:44	http://url27
3	19/03/2011 19:44	http://url22
3	21/03/2011 20:10	http://url22
3	21/03/2011 20:12	http://url23
3	21/03/2011 20:12	http://url23
3	21/03/2011 20:12	http://urlapp2
3	21/03/2011 20:12	http://url24
3	21/03/2011 20:12	http://url24
3	21/03/2011 20:12	http://url25
3	21/03/2011 20:12	http://url25
3	21/03/2011 20:12	http://url26
3	21/03/2011 20:12	http://url26
3	21/03/2011 20:12	http://url27
3	21/03/2011 20:12	http://urlapp2
3	21/03/2011 20:12	http://url27
3	21/03/2011 20:12	http://url1
3	21/03/2011 20:14	http://url1
3	21/03/2011 20:15	http://url2
3	21/03/2011 20:16	http://url2
3	21/03/2011 20:16	http://url3
3	21/03/2011 20:16	http://url3
3	21/03/2011 20:18	http://urlapp1
3	21/03/2011 20:18	http://url4
3	21/03/2011 20:26	http://url4
3	21/03/2011 20:27	http://url5
3	21/03/2011 20:27	http://url5
3	21/03/2011 20:28	http://url6
3	25/03/2011 14:12	http://url6
3	25/03/2011 14:12	http://urlapp1
3	07/04/2011 10:31	http://url7
3	07/04/2011 10:31	http://url7
3	07/04/2011 10:32	http://url8
3	07/04/2011 10:32	http://url8
3	07/04/2011 10:33	http://url9
3	07/04/2011 10:33	http://url9
3	07/04/2011 10:33	http://urlapp2
3	07/04/2011 10:36	http://url10
3	07/04/2011 10:37	http://url10
3	07/04/2011 10:38	http://url11
3	07/04/2011 10:39	http://url11
3	07/04/2011 10:40	http://urlapp2
3	07/04/2011 10:42	http://urlapp2
3	07/04/2011 10:42	http://urlapp2
3	07/04/2011 10:42	http://urlapp2
3	07/04/2011 10:42	http://urlapp2
3	07/04/2011 10:42	http://url1
3	07/04/2011 10:42	http://url1
3	07/04/2011 10:42	http://url2
3	07/04/2011 10:42	http://url2
3	07/04/2011 10:44	http://url3
3	07/04/2011 10:45	http://url3
3	07/04/2011 10:45	http://urlapp1
3	07/04/2011 10:45	http://url4
3	07/04/2011 10:46	http://url4
3	07/04/2011 10:46	http://url5
3	07/04/2011 10:47	http://url5
3	07/04/2011 10:50	http://url6
3	07/04/2011 10:50	http://url6
3	07/04/2011 10:51	http://urlapp1
3	07/04/2011 10:52	http://url7
3	07/04/2011 10:52	http://url7
3	07/04/2011 10:53	http://url8
3	07/04/2011 10:54	http://url8
3	07/04/2011 10:54	http://url9
3	07/04/2011 10:54	http://url9
3	07/04/2011 10:54	http://urlapp2
3	07/04/2011 10:54	http://url10
3	07/04/2011 10:56	http://url10
3	07/04/2011 10:57	http://url11
3	07/04/2011 10:57	http://url11
3	07/04/2011 10:57	http://url12
3	07/04/2011 10:58	http://url12
3	07/04/2011 10:58	http://urlapp2
3	07/04/2011 10:59	http://url13
3	07/04/2011 10:59	http://url13
3	07/04/2011 11:01	http://url14
3	07/04/2011 11:01	http://url14
3	07/04/2011 11:01	http://url15
3	07/04/2011 11:01	http://url15
3	07/04/2011 11:01	http://urlapp1
3	07/04/2011 11:01	http://url16
3	07/04/2011 11:01	http://url16
3	07/04/2011 11:02	http://url17
3	07/04/2011 11:03	http://url17
3	07/04/2011 11:03	http://url18
3	07/04/2011 15:19	http://url18
3	07/04/2011 15:19	http://url19
3	07/04/2011 15:19	http://url19
3	07/04/2011 15:19	http://urlapp1
3	07/04/2011 15:19	http://url20
3	07/04/2011 15:20	http://url20
3	07/04/2011 15:23	http://url21
3	07/04/2011 15:24	http://urlapp1
3	07/04/2011 15:24	http://url16
3	07/04/2011 15:25	http://url16
3	07/04/2011 15:25	http://url16
3	07/04/2011 15:26	http://url17
3	07/04/2011 15:26	http://url17
3	07/04/2011 15:26	http://url17
3	07/04/2011 15:26	http://url18
3	07/04/2011 15:26	http://url18
3	07/04/2011 15:26	http://urlapp1
3	07/04/2011 15:26	http://url18
3	07/04/2011 15:27	http://url19
3	07/04/2011 15:27	http://url19
3	07/04/2011 15:27	http://url19
3	07/04/2011 15:27	http://urlapp1
3	07/04/2011 15:27	http://urlapp1
3	07/04/2011 15:27	http://urlapp1
3	07/04/2011 15:28	http://urlapp1
3	07/04/2011 15:28	http://urlapp1
3	07/04/2011 15:29	http://urlapp1
3	07/04/2011 15:29	http://urlapp1
3	07/04/2011 15:29	http://urlapp1
3	07/04/2011 15:29	http://urlapp1
3	07/04/2011 15:29	http://urlapp1
3	07/04/2011 15:30	http://urlapp1
3	07/04/2011 15:30	http://urlapp1
3	23/09/2011 13:21	http://urlapp1
3	23/09/2011 13:22	http://urlapp1
4	14/09/2011 09:37	http://url1
4	14/09/2011 09:39	http://url3
4	14/09/2011 10:09	http://url7
4	30/09/2011 11:39	http://url8
4	30/09/2011 11:39	http://url8
4	05/10/2011 17:35	http://url9
4	05/10/2011 17:36	http://urlapp1
4	05/10/2011 17:37	http://url9
4	05/10/2011 17:37	http://url9
4	05/10/2011 17:40	http://url9
4	05/10/2011 17:42	http://url10
4	05/10/2011 17:42	http://url10
4	05/10/2011 17:42	http://url10
4	05/10/2011 17:43	http://urlapp1
4	05/10/2011 17:43	http://url7
4	05/10/2011 17:43	http://url7
4	05/10/2011 17:44	http://url8
4	05/10/2011 17:44	http://url8
4	05/10/2011 17:44	http://url9
4	05/10/2011 17:44	http://url9
4	05/10/2011 17:44	http://urlapp2
4	05/10/2011 17:44	http://url10
4	05/10/2011 17:44	http://url10
4	05/10/2011 17:44	http://url22
4	05/10/2011 17:45	http://url22
4	05/10/2011 17:46	http://url23
4	05/10/2011 17:48	http://url23
4	05/10/2011 17:49	http://urlapp2
4	05/10/2011 17:49	http://url24
4	05/10/2011 17:49	http://url24
4	05/10/2011 17:49	http://url25
4	05/10/2011 17:50	http://url25
4	05/10/2011 17:51	http://url26
4	05/10/2011 17:51	http://url26
4	05/10/2011 17:52	http://url27
4	05/10/2011 18:05	http://url22
4	05/10/2011 18:05	http://url22
4	05/10/2011 18:05	http://url23
4	05/10/2011 18:07	http://url23
4	05/10/2011 18:07	http://urlapp2
4	05/10/2011 18:08	http://url24
4	05/10/2011 18:08	http://url24
4	05/10/2011 18:09	http://url25
4	05/10/2011 18:09	http://url25
4	05/10/2011 18:09	http://url26
4	05/10/2011 18:09	http://url26
4	05/10/2011 18:09	http://url27
4	05/10/2011 18:10	http://url28
4	05/10/2011 18:10	http://url22
4	05/10/2011 18:10	http://url22
4	05/10/2011 18:11	http://url23
4	05/10/2011 18:12	http://url23
4	05/10/2011 18:12	http://urlapp2
4	05/10/2011 18:13	http://url24
4	05/10/2011 18:13	http://url24
4	05/10/2011 18:14	http://url25
4	05/10/2011 18:15	http://url25
4	05/10/2011 18:15	http://url26
4	06/10/2011 22:47	http://url26
4	06/10/2011 22:47	http://url27
4	06/10/2011 22:51	http://url28
4	06/10/2011 22:51	http://url28
4	13/10/2011 20:41	http://urlapp2
4	13/10/2011 20:41	http://urlapp2
4	03/11/2011 20:57	http://urlapp2
4	03/11/2011 20:58	http://urlapp2
4	09/11/2011 14:51	http://urlapp2
4	09/11/2011 14:51	http://urlapp2
4	28/02/2012 11:01	http://urlapp2
1	24/09/2011 01:48	http://url1
1	24/09/2011 01:49	http://url1
1	30/09/2011 19:59	http://url2
1	30/09/2011 20:01	http://url2
1	30/09/2011 20:27	http://url3
1	30/09/2011 20:27	http://url3
1	30/09/2011 20:29	http://urlapp1
1	30/09/2011 20:29	http://url4
1	30/09/2011 20:29	http://url4
1	30/09/2011 20:30	http://url5
1	30/09/2011 20:30	http://url5
1	30/09/2011 20:31	http://url6
1	30/09/2011 20:31	http://url12
1	30/09/2011 20:31	http://urlapp1
1	30/09/2011 20:31	http://url2
1	30/09/2011 20:31	http://url13
1	30/09/2011 20:31	http://url19
1	30/09/2011 20:32	http://url22
1	30/09/2011 20:32	http://url23
1	30/09/2011 20:32	http://url23
1	30/09/2011 20:32	http://urlapp2
1	30/09/2011 20:34	http://url10
1	30/09/2011 20:35	http://url10
1	30/09/2011 20:36	http://url11
1	30/09/2011 20:36	http://url11
1	30/09/2011 20:37	http://url12
1	07/10/2011 14:30	http://urlapp2
1	07/10/2011 14:30	http://urlapp2
1	14/10/2011 11:44	http://url13
1	14/10/2011 11:44	http://url13
1	14/10/2011 11:50	http://url6
1	14/10/2011 11:50	http://url7
1	14/10/2011 11:52	http://url7
1	14/10/2011 11:52	http://url15
1	14/10/2011 11:54	http://urlapp1
1	14/10/2011 11:55	http://url16
1	19/10/2011 14:38	http://url16
1	19/10/2011 14:38	http://url17
1	26/10/2011 13:10	http://url17
1	26/10/2011 13:10	http://url1
1	02/11/2011 17:47	http://url1
1	02/11/2011 17:47	http://url1
1	26/01/2012 11:53	http://url2
2	27/02/2012 16:26	http://urlapp1
2	27/02/2012 16:32	http://url20
2	27/02/2012 16:33	http://url20
2	27/02/2012 16:33	http://url21
2	27/02/2012 16:33	http://url21
2	27/02/2012 16:34	http://url22
2	27/02/2012 16:35	http://url22
2	27/02/2012 16:35	http://url23
2	27/02/2012 16:35	http://url23
2	27/02/2012 16:36	http://urlapp2
2	27/02/2012 16:36	http://url24
2	27/02/2012 16:37	http://url24
2	27/02/2012 16:37	http://url25
2	27/02/2012 16:37	http://url25
2	27/02/2012 16:38	http://url26
2	27/02/2012 16:39	http://url26
2	27/02/2012 16:39	http://url27
2	27/02/2012 16:39	http://urlapp1
2	27/02/2012 16:40	http://urlapp1
2	27/02/2012 16:40	http://urlapp1
2	27/02/2012 16:40	http://urlapp1
2	27/02/2012 16:40	http://urlapp1
2	05/03/2012 15:41	http://urlapp1
2	05/03/2012 15:42	http://urlapp1
5	23/03/2012 09:40	http://url22
5	23/03/2012 09:40	http://url22
5	23/03/2012 10:09	http://url23
5	23/03/2012 10:09	http://url23
5	23/03/2012 11:03	http://urlapp2
5	23/03/2012 11:03	http://url24
5	23/03/2012 11:04	http://url24
5	23/03/2012 11:05	http://url25
5	26/03/2012 10:54	http://url25
5	26/03/2012 10:56	http://url26
5	26/03/2012 11:02	http://url26
5	26/03/2012 12:02	http://url27
5	26/03/2012 12:02	http://url22
5	26/03/2012 12:02	http://url22
5	26/03/2012 12:03	http://url23
5	26/03/2012 12:03	http://url23
5	26/03/2012 12:03	http://urlapp2
5	26/03/2012 12:03	http://url24
5	26/03/2012 12:07	http://url24
5	26/03/2012 12:14	http://url25
5	26/03/2012 12:15	http://url25
5	26/03/2012 12:15	http://url26
6	26/03/2012 12:02	http://url1
6	26/03/2012 12:02	http://url2
6	26/03/2012 12:03	http://url3
6	26/03/2012 12:03	http://url4
6	26/03/2012 12:03	http://url5
6	26/03/2012 12:03	http://url6
6	26/03/2012 12:07	http://url7
6	26/03/2012 12:14	http://url8
6	26/03/2012 12:15	http://url9
6	26/03/2012 12:15	http://url10
6	29/01/2011 13:30	http://url11
6	29/01/2011 13:32	http://url12
6	29/01/2011 13:32	http://url13
6	29/01/2011 13:32	http://url14
6	29/01/2011 13:33	http://url15
6	29/01/2011 13:33	http://url16
6	29/01/2011 13:35	http://url17
6	29/01/2011 13:41	http://url18
6	29/01/2011 13:43	http://url19
6	29/01/2011 13:43	http://url20
6	29/01/2011 13:44	http://url21
6	29/01/2011 13:45	http://url22
6	29/01/2011 13:45	http://url23
6	29/01/2011 13:45	http://url24
6	29/01/2011 13:46	http://url25
6	29/01/2011 13:51	http://url26
6	29/01/2011 13:53	http://url27
6	29/01/2011 13:53	http://url28
7	29/01/2011 13:43	http://url20
7	29/01/2011 13:44	http://url21
7	29/01/2011 13:45	http://url22
7	29/01/2011 13:45	http://url23
7	29/01/2011 13:45	http://url24
7	29/01/2011 13:46	http://url25
7	29/01/2011 13:51	http://url26
7	29/01/2011 13:53	http://url27
7	29/01/2011 13:53	http://url28
7	30/09/2011 20:30	http://url1
7	30/09/2011 20:30	http://url2
7	30/09/2011 20:31	http://url3
7	30/09/2011 20:31	http://url4
7	30/09/2011 20:31	http://url5
7	30/09/2011 20:31	http://url6
7	30/09/2011 20:31	http://url7
7	30/09/2011 20:31	http://url8
7	30/09/2011 20:32	http://url9
7	30/09/2011 20:32	http://url10
7	30/09/2011 20:32	http://url11
7	14/10/2011 11:44	http://url12
7	14/10/2011 11:44	http://url13
7	14/10/2011 11:50	http://url14
7	14/10/2011 11:50	http://url15
7	14/10/2011 11:52	http://url16
7	14/10/2011 11:52	http://url17
7	14/10/2011 11:54	http://url18
7	14/10/2011 11:55	http://url19
