# Supplementary material for: Analyzing Engagement in a Web-Based Intervention Platform Through Visualizing Log-Data
Source: J Med Internet Res. 2014 Nov 13;16(11):e252. doi: 10.2196/jmir.3575 (PMC4260085; doi:10.2196/jmir.3575)
Supplement: Supplementary file 1 [file jmir_v16i11e252_app1.zip › Submission_files/process_data/key.pde]

/* This data structure is used to store both the hierarchical/numeric
identifier (e.g. "2.1.3") associated with a particular URL (e.g. indicating a particular
subtopic within a module), and also an index into a sequential ordering of all of the
content.

Author: Gavin Doherty for a paper jointly written with Cecily Morrison
*/

class Key {
  
  int position;
  String url;
  String code;
  
  Key (int position, String url, String code){
    this.position=position; this.url=url; this.code = code;
  }
}
