# Supplementary material for: Analyzing Engagement in a Web-Based Intervention Platform Through Visualizing Log-Data
Source: J Med Internet Res. 2014 Nov 13;16(11):e252. doi: 10.2196/jmir.3575 (PMC4260085; doi:10.2196/jmir.3575)
Supplement: Supplementary file 1 [file jmir_v16i11e252_app1.zip › Submission_files/process_data/process_data.pde]

/* Program to pre-process data before visualization //<>// //<>//
 Loads in data and key, then maps input data to co-ordinates, adds session
 information and writes out the results.
 
 inputs:
 key.csv is expected contain two columns, the first is the numeric
 (module) identifier (1.1.2 etc.), the second is a URL associated with that
 identifier. Multiple URL's can be associated with the same identifier.
 
 points.csv is expected to contain NUM_COLUMNS columns. One of these
 (COLUMN_URL) will contain the URL.
 
 outputs:
 sessions.csv - contains all of the data in points.csv but adds in a module 
 identifier and a sequence number obtained by putting all of the unique content
 into a linear sequence, along with a session number.
 
 scale.csv maps module numbers and application categories to sequence numbers. This is used in order
 to generate scales in graphs.
 
 firstlast.csv outputs the sequence numbers for the first and last content items viewed in every session, along
 with the module identifiers for these items.
 
 Constants which you might wish to change:
 NUM_MODULES - Number of modules. Numbers higher than this are presumed to refer to
 applications. Used for generating the scale.
 NUM_COLUMNS - number of columns in input data file.
 COLUMN_URL - column number of the URL value (counting from 0).
 
 Author: Gavin Doherty, 2014, for a paper jointly written with Cecily Morrison.
 
 */

import java.text.ParseException;
import java.text.SimpleDateFormat;
import java.util.Date;
import java.util.concurrent.TimeUnit;

SimpleDateFormat formatter;
ArrayList sessions;
int max_content= 0;


void setup() {
  ArrayList keys, mapped=null;
  boolean success;

  formatter = new SimpleDateFormat(DATE_FORMAT);
  sessions = new ArrayList();

  keys = loadKeys();
  if (keys == null) {
    exit();
  }
  println("Keys loaded, max_content is "+max_content);
  String s[] = loadStrings("points.csv");

  if (s == null) {
    println("Error: Can't load points.csv file");
    exit();
    success=false;
  }
  else
    success = true;

  if (success) {
    println("points.csv loaded, " + s.length + " lines in file, mapping and adding session information...");
    mapped = mapPoints(keys, s);
    if (mapped == null)
      success = false;
    else success = true;
  }
  if (success) {
    println("Mapping completed, writing output...");
    success = writePoints(mapped);
  }

  if (success) {
    println("Finished writing mapped.csv, now writing scale.csv");
    success = writeScale(keys);
  }

  if (success) {
    println("scale.csv written, writing first/last session info...");
    writeFirstLast(sessions);
  }

  println("Program completed. See http://www.scss.tcd.ie/Gavin.Doherty/engvis for updates.");
  exit();
}

/* Returns arrayList of keys read in from key.csv and assigns sequence number to each */
ArrayList loadKeys() {
  ArrayList keys;
  int position = 1;
  Key last = null;
  keys = new ArrayList();
  Boolean inApps = false;

  //Load in keys
  String s[] = loadStrings("key.csv");
  if (s == null) {
    println("Error: can't load key.csv file");
    return null;
  }

  for (int i=0; i<s.length; i++) { 
    String fields[] = s[i].split(",");
    if (fields.length != 2) {
      println("Error: Bad key.csv file - each line should contain numeric index and URL separated by a comma");
      return null;
    }
    String number;

    if (last != null) {
      if (!last.code.equals(fields[0]))
        position++;
    }
    last = new Key(position, fields[1], fields[0]);
    keys.add(last);
    if (Character.isDigit(fields[0].charAt(0)) && !inApps) {
      max_content=position;
    }
    else
      inApps = true;
  }
  return keys;
}

/*
 Takes array of strings containing data points and maps each URL to a sequence
 number, associated module identifier, and session number. Session numbers are
 allocated per-user, so user1 will have sessions numbered 1,2,3 etc. as will all
 other users.
 */
ArrayList mapPoints(ArrayList keys, String s[]) {
  ArrayList points;
  Date previous = null;
  String thisUser = "";
  int session = 1;
  String first = "";
  String last = "";
  int code1=0, code2=0;

  points = new ArrayList();

  for (int i=1; i<s.length; i++) { // Start from 1 to ignore header
    String fields[] = s[i].split(",");
    if (fields.length != NUM_COLUMNS) {
      println("Error: Bad points.csv file, program is expecting "+NUM_COLUMNS+" comma separated fields ");
      exit(); // exit() does not cause immediate exit in processing
      return null;
    }
    Key k = lookup(fields[COLUMN_URL], keys); // Look up URL

    if (!thisUser.equals(fields[COLUMN_USER])) { // New user so new session also
      session = 1;

      if (!last.equals("") && !first.equals(""))
        sessions.add(new Session(code1, code2, first, last));
    }
    if (first.equals("") && k.position <= max_content && k.position > 0) { // First piece of content in the session
      first = k.code;
      code1 = k.position;
    }
    thisUser=fields[COLUMN_USER];
    Date current = readDate(fields[COLUMN_TIME]);
    if (current == null) {
      println("Error: Bad date format in points.csv");
      exit();
      return null;
    }
    if (previous != null) {
      long diff = subtractDates(previous, current, TimeUnit.MINUTES);
      if (diff > SESSION_TIMEOUT) { // Previous session timed out, start a new one.
        if (!last.equals("") && !first.equals("")) {
          sessions.add(new Session(code1, code2, first, last));
        }
        session++;
        first = ""; 
        last = "";
      }
    }
    previous=current;
    
    if (k.position<=max_content && k.position>0) { //Content page and not an App
      last = k.code;
      code2=k.position;
      if(first.equals("")) {first=k.code; code1=k.position;} // Might just have started a new session
    }

    points.add(new Row(s[i], k.position, k.code, session));
  }
  if (!last.equals(""))
    sessions.add(new Session(code1, code2, first, last));

  return points;
}

boolean writeScale(ArrayList keys) {
  PrintWriter output;

  try { 
    output = createWriter("scale.csv");
  } 
  catch (Exception e) { 
    output=null;
  };

  if (output == null) {
    println("Error: Failed to open scale.csv for writing");
    exit();
    return false;
  }
  else {
    for (int i=1; i<=NUM_MODULES;i++) {
      Key k = lookup_code(Integer.toString(i), keys);
      if (!k.url.equals(""))
        output.println(i+","+ k.position);
    }

    String lastCode = "";
    for (int i=0; i<keys.size(); i++) {
      Key k = (Key)keys.get(i);
      if (!k.code.equals(lastCode) && !Character.isDigit(k.code.charAt(0))) {
        output.println(k.code+","+k.position);
      }
      lastCode = k.code;
    }

    output.close();
    return true;
  }
}


/* Write out the information in points.csv to sessions.csv with additional columns
 containing a sequence number, a content identifier and a session number
 */
boolean writePoints(ArrayList mapped) {
  PrintWriter output;

  try {
    output = createWriter("sessions.csv");
  } 
  catch (Exception e) { 
    output=null;
  };

  if (output == null) {
    println("Error: Failed to open sessions.csv for writing");
    exit();
    return false;
  }

  else {
    for (int i=0; i<mapped.size(); i++) {
      Row r = (Row)mapped.get(i);
      output.println(r.toString());
    }
    output.close();
    return true;
  }
}


// Write out a file containing the sequence numbers and module identifiers
// for the first and last content accessed in each session.
boolean writeFirstLast(ArrayList sessions) {
  PrintWriter output;

  try {
    output = createWriter("firstlast.csv");
  } 
  catch (Exception e) { 
    output=null;
  };

  if (output == null) {
    println("Error: Failed to open firstlast.csv for writing");
    exit(); // exit does not exit immediately in processing
    return false;
  }
  else {
    for (int i=0; i<sessions.size(); i++) {
      Session s = (Session)sessions.get(i);
      output.println(Integer.toString(s.code1)+","+ Integer.toString(s.code2) +","+ s.first+","+s.last);
    }
    output.close();
    return true;
  }
}


/* Returns the key for a particular URL */
Key lookup(String s, ArrayList ks) {
  for (int i=0; i<ks.size(); i++) {
    Key k = (Key)ks.get(i);
    if (s.matches(k.url))
      return k;
  }
  println("URL not found: "+s);
  return new Key(0, "", "0");
}

/* Returns the key for a particular sequence number */
Key lookup_code(String s, ArrayList ks) {
  for (int i=0; i<ks.size(); i++) {
    Key k = (Key)ks.get(i);
    if (s.matches(k.code))
      return k;
  }
  //println("Code not found: "+s);
  return new Key(0, "", "0");
}


// Turn the string passed as argument into a Date object.
Date readDate(String date) {
  try {
    Date dateIn = formatter.parse(date);
    String formattedDate = formatter.format(dateIn);
    return dateIn;
  }
  catch (Exception e) {     
    System.out.println(e.toString() + ", " + date);
    return null;
  }
}

// Subtract two dates.
public static long subtractDates(Date d1, Date d2, TimeUnit timeUnit) {
  long diffMS = d2.getTime() - d1.getTime();
  return timeUnit.convert(diffMS, TimeUnit.MILLISECONDS);
}
