# Supplementary material for: Analyzing Engagement in a Web-Based Intervention Platform Through Visualizing Log-Data
Source: J Med Internet Res. 2014 Nov 13;16(11):e252. doi: 10.2196/jmir.3575 (PMC4260085; doi:10.2196/jmir.3575)
Supplement: Supplementary file 1 [file jmir_v16i11e252_app1.zip › Submission_files/process_data/row.pde]

/* Used to store each row of the data file 

  existingFields is used to allow arbitrary additional columns to be present
  in points.csv - These are preserved in sessions.csv
*/

class Row {
  String existingFields;
  int seqNo;
  String code;
  int session;

  Row(String existingFields, int seqNo, String code, int session) {
    this.existingFields = existingFields;
    this. seqNo = seqNo;
    this.code = code;
    this.session = session;
  }
  String toString(){
    return existingFields + "," + seqNo + "," + code+ ","+ session;
  }
}
