# Supplementary material for: Analyzing Engagement in a Web-Based Intervention Platform Through Visualizing Log-Data
Source: J Med Internet Res. 2014 Nov 13;16(11):e252. doi: 10.2196/jmir.3575 (PMC4260085; doi:10.2196/jmir.3575)
Supplement: Supplementary file 1 [file jmir_v16i11e252_app1.zip › Submission_files/process_data/session.pde]

/* Stores session information */

class Session {
  String first; // Module ID of first item accessed in session
  String last; // Module ID of last item accessed in session
  int code1; // sequence number of first item accessed
  int code2; // sequence number of last item accessed

  Session(int code1, int code2, String first, String last ) {
    this.code1=code1;
    this.code2=code2;
    this.first = first;
    this.last=last;
  }
}
