# Supplementary material for: Analyzing Engagement in a Web-Based Intervention Platform Through Visualizing Log-Data
Source: J Med Internet Res. 2014 Nov 13;16(11):e252. doi: 10.2196/jmir.3575 (PMC4260085; doi:10.2196/jmir.3575)
Supplement: Supplementary file 1 [file jmir_v16i11e252_app1.zip › Submission_files/README.txt]

1. License
The software is available under a modified BSD license, please see the attached License.txt. This will
apply to future versions also.

Note the programs are not very robust, error checking is minimal, and it is quite likely that some of the constants will need to be tweaked to produce acceptable visual output for your own dataset.

2. Installation 
The programs require the "processing" program to run. Processing can be downloaded for free from processing.org
and is available for Windows, MacOSX and linux. The programs have been tested on both current version
(2.0 upwards) and processing 1.51 (useful if your Mac has problems with 2.0, as mine does). You will need
also need the controlP5 library, make sure to download a version which is compatible with your version
of processing.

https://processing.org/download/?processing
www.sojamo.de/libraries/controlP5/

3. Running the programs
Several programs are included, along with test data to illustrate the format of the input files.

process_data must be run first.
It takes key.csv and points.csv as inputs, and outputs three files - sessions.csv, scale.csv and firstlast.csv
* key.csv contains the mapping to be used - URLs are specified as regular expressions which makes it easier to merge multiple URL's which match a particular pattern. 
* points.csv contains the log data. It must contain, a user ID, a timestamp, and a URL (or other content identifier from your own logging system. I will use the term URL in this readme for simplicity). The columns, the datestamp format, and the timeout for sessions are configurable by changing constants.

* session.csv contains all of the data form points.csv and adds a sequence number (based on the sequence in key.csv), an identifier for the content (e.g. the module number or app name), and a session number to each row.
* scale.csv provides the sequence numbers for module boundaries and apps.
* firstlast.csv provides the sequence numbers and identifiers for the first and last content items in each session

To produce the graphs, you will need to copy the sessions.csv, scale.csv, and firstlast.csv files produced by process_data to the data directory of each graphing program. For convenience, a small test dataset of mock data is already included in each.

* graph_navigation - reads in sessions.csv and scale.csv to produce navigation graph, showing
all of the sessions for individual users. Each page shows a different user.
* graph_days_stripe - shows the days in which users used the system. Uses sessions.csv.
* graph_start_finish - uses firstlast.csv and scale.csv to produce the start-finish graph. Scrolling is enabled if the
data is more than will fit onscreen (the test dataset is not that large).
* graph_next_action - cohort visualization to indicate how linear usage is. Raw image on the left, pseudo-gaussian blur applied to image on the right. Uses sessions.csv and scale.csv.

graph_next action generates a PDF automatically, the others contain a "Generate PDF" button to generate a PDF at any point.
The output PDF's are numbered, so PDF's of different screens can be produced in the same program run.

4. Future development
The graphing programs will next be integrated into a single program with a common user interface.

It would be straightforward to add handling for cohort filters, this would best be done by integrating
a proper database or data structure to support queries.

Following this, the aim will be to translate these programs to processing.js so that they can be made available
on the web. To make this as simple as possible, minimal use is made of external libraries, and the programs are
not very efficient.
